# Supplementary material for: Metabolomic Evaluation of the Quality of Leaf Lettuce Grown in Practical Plant Factory to Capture Metabolite Signature
Source: Front Plant Sci. 2018 Jun 27;9:665. doi: 10.3389/fpls.2018.00665 (PMC6030546; doi:10.3389/fpls.2018.00665)
Supplement: Supplementary file 1 [file Table_1.XLSX]

## Sheet: Supplymentary Table 1
Supplementary Table 1. Dataset of metabolites obtained from GC- and LC-MS analyses.
No.	Analytical instrument	Identification level#	Metabolite	Soil cultivation																Hydroponic cultivation
				S_Blackrose_old	S_Blackrose_middle	S_Redfire_old	S_Redfire_middle	S_Blackrose_old	S_Blackrose_middle	S_Redfire_old	S_Redfire_middle	S_Blackrose_old	S_Blackrose_middle	S_Redfire_old	S_Redfire_middle	S_Blackrose_old	S_Blackrose_middle	S_Redfire_old	S_Redfire_middle	H_Blackrose_old	H_Blackrose_middle	H_Redfire_old	H_Redfire_middle	H_Blackrose_old	H_Blackrose_middle	H_Redfire_old	H_Redfire_middle	H_Blackrose_old	H_Blackrose_middle	H_Redfire_old	H_Redfire_middle
				TL_01_1	TL_03_1	TL_05_1	TL_07_1	TL_09_1	TL_11_1	TL_13_1	TL_15_1	TL_17_1	TL_19_1	TL_21_1	TL_23_1	TL_25_1	TL_27_1	TL_29_1	TL_31_1	hc_01_1	hc_03_1	hc_05_1	hc_07_1	hc_09_1	hc_11_1	hc_13_1	hc_15_1	hc_17_1	hc_19_1	hc_21_1	hc_23_1
Var_1	GC	U		4.82137e+06	5.22898e+06	260919	3.94716e+06	1.2715e+07	3.68191e+08	5.75245e+06	4.37517e+07	7.80489e+06	2.54151e+07	3.79492e+06	5.42356e+06	520344	1.6274e+07	2.40364e+06	5.7018e+06	6.00244e+07	1.92176e+08	7.46988e+06	3.44701e+06	2.38133e+06	7.74895e+06	2.03597e+06	5.21692e+06	8.30028e+06	3.8776e+06	7.94366e+06	207466
Var_2	GC	U		4.81407e+07	2.16121e+07	1.76296e+08	4.37815e+07	1.0392e+08	1.72914e+08	1.55293e+08	5.2682e+08	1.73361e+08	1.97113e+08	8.86915e+07	5.43935e+08	3.67069e+07	5.27867e+08	5.07145e+07	8.53628e+07	2.43927e+07	333990	1.56369e+07	1.32328e+07	6.22474e+07	3.35612e+07	4.89336e+06	4.63897e+07	3.49277e+07	4.09524e+07	1.2189e+07	8.96995e+06
Var_3	GC	U		2.25785e+07	1.96036e+07	5.10524e+06	1.62147e+07	1.49355e+07	1.00397e+08	2.05618e+07	3.0879e+07	3.75419e+07	1.23028e+08	6.33994e+07	2.93527e+07	7.35864e+06	3.9696e+07	7.00625e+07	7.20937e+07	1.01842e+07	6.63249e+07	2.38545e+08	2.01988e+08	1.6851e+07	6.15292e+07	4.2847e+08	3.13831e+08	1.164e+08	1.16809e+08	6.99801e+08	2.46803e+08
Var_4	GC	U		1.63389e+09	1.43537e+09	1.35713e+09	1.4949e+09	1.42198e+09	1.56815e+09	1.30657e+09	1.5299e+09	1.6924e+09	1.68394e+09	1.73682e+09	2.13245e+09	1.38643e+09	1.60908e+09	1.96631e+09	1.97422e+09	1.94418e+09	1.46041e+09	1.74221e+09	1.37239e+09	1.70496e+09	1.59646e+09	1.58483e+09	1.74781e+09	1.55747e+09	1.50809e+09	2.04192e+09	1.41493e+09
Var_5	GC	U		1.35781e+07	1.42568e+07	5.73384e+07	2.03452e+07	3.75451e+07	7.93761e+06	2.55921e+07	6.6142e+06	6.17696e+06	7.58725e+06	2.08321e+07	2.5697e+07	3.02205e+07	4.79361e+07	2.06008e+07	644259	3.18033e+07	4.80759e+07	3.46485e+07	4.36131e+07	1.23441e+07	3.0566e+07	2.06753e+07	1.20355e+07	1.15476e+08	8.58809e+06	615451	2.70252e+07
Var_6	GC	U		2.10507e+07	3.92515e+07	2.76049e+06	4.48992e+06	3.38396e+07	2.88948e+07	6.59149e+06	9.05367e+06	8.97115e+06	3.32403e+07	969610	8.47021e+06	1.63338e+07	5.25437e+07	1.62874e+06	6.28626e+06	1.89745e+07	6.5987e+07	923731	498328	8.86511e+06	1.00182e+07	975554	2.22612e+06	8.72091e+06	6.88658e+06	49423.6	125841
Var_7	GC	U		1.14391e+07	4.34574e+06	3.27497e+07	1.10909e+07	2.79341e+07	2.6977e+07	3.05081e+06	1.82777e+08	6.7386e+06	8.09398e+06	6.88829e+06	7.4685e+06	2.1916e+07	2.05882e+07	1.50874e+07	2.7673e+06	1.25343e+07	8.78497e+06	2.11741e+07	3.74255e+07	7.23111e+06	2.46606e+06	5.1305e+07	199070	2.03847e+07	1.49825e+07	379757	6.1576e+06
Var_8	GC	U		5.97292e+07	4.14118e+07	6.7233e+07	4.04091e+07	5.87159e+07	8.14895e+07	7.01991e+07	9.20491e+07	9.17373e+07	7.18398e+07	6.34216e+07	8.74609e+07	6.21247e+07	8.55843e+07	5.20556e+07	7.69662e+07	6.4815e+07	7.01826e+07	5.06722e+07	5.87149e+07	7.83933e+07	8.79182e+07	7.01758e+07	6.76716e+07	7.37302e+07	6.91574e+07	4.08491e+07	4.74827e+07
Var_9	GC	U		4.52005e+08	3.21753e+08	6.31375e+08	4.72216e+08	5.91095e+08	4.94788e+08	4.5083e+08	6.00813e+08	5.165e+08	4.51239e+08	3.82468e+08	7.4773e+08	4.79815e+08	6.418e+08	5.9066e+08	4.50694e+08	4.79568e+08	3.04348e+08	5.00821e+08	5.0758e+08	4.98379e+08	4.21203e+08	3.36776e+08	6.50361e+08	5.93587e+08	5.96051e+08	2.62134e+08	3.7402e+08
Var_10	GC	U		4.57664e+06	8.5359e+06	804307	3.86249e+06	3.06288e+06	138837	1.08873e+06	107131	525193	684452	364254	109894	4.7176e+06	291046	1.9823e+06	1.87352e+06	2.21858e+07	5.03673e+07	3.34861e+07	2.74019e+07	8.06775e+06	1.93456e+07	3.53189e+07	2.60677e+07	1.29816e+07	7.67147e+06	3.53366e+07	2.66069e+07
Var_11	GC	U		2.57573e+07	1.7588e+07	1.26008e+07	2.38161e+07	1.99775e+07	4.68497e+07	8.75311e+07	4.93389e+07	4.67374e+07	4.67431e+07	2.53385e+07	2.40059e+07	1.76933e+07	5.30369e+07	1.64997e+07	3.07589e+07	1.20345e+07	2.01913e+07	5.02498e+06	5.38881e+06	8.89668e+06	1.87513e+07	1.11204e+07	9.61812e+06	1.51077e+07	2.00774e+07	2.5518e+06	566169
Var_12	GC	U		2.13741e+07	1.14501e+07	3.45001e+07	1.33993e+07	1.30125e+07	1.355e+07	4.39596e+06	1.05526e+07	2.31652e+07	1.17887e+07	1.82779e+07	2.09766e+07	2.14016e+07	9.79363e+06	3.13369e+07	2.49718e+07	3.08457e+07	3.32592e+07	1.56602e+07	3.81046e+07	4.21569e+07	3.14984e+07	2.60673e+07	2.87484e+07	3.44623e+07	3.33612e+07	3.34166e+07	5.33762e+07
Var_13	GC	U		1.16621e+07	6.85837e+06	8.67715e+06	1.79393e+07	6.5748e+06	2.6077e+07	6.72195e+06	2.79945e+07	2.71292e+07	2.0725e+07	7.21283e+06	7.3351e+06	1.82069e+07	1.63454e+07	1.29106e+07	1.68235e+07	1.18569e+07	1.01831e+07	3.35037e+07	1.20593e+07	1.44118e+07	2.02534e+07	1.10842e+07	2.75692e+07	2.00634e+07	1.06319e+07	1.33343e+07	1.76102e+06
Var_14	GC	U		5.62713e+06	6.23245e+06	3.67843e+06	4.84128e+06	6.09401e+06	3.8782e+06	3.16951e+06	2.99525e+06	4.08329e+06	3.56699e+06	3.30391e+06	4.27194e+06	8.35461e+06	3.01858e+06	5.83869e+06	4.39811e+06	9.83679e+06	1.2648e+07	8.78839e+06	7.89818e+06	6.27313e+06	9.95282e+06	7.23571e+06	7.52262e+06	6.86601e+06	6.34035e+06	5.71409e+06	4.92641e+06
Var_15	GC	U		128195	4.43723e+06	3.44958e+06	4.41955e+06	3.08848e+06	4.15293e+06	6.40489e+06	3.37716e+06	3.91765e+06	3.58767e+06	100514	1.38006e+06	4.55647e+06	2.75589e+06	5.69495e+06	317098	620422	609321	1.48576e+06	259087	105507	2.23423e+06	707371	3.24918e+06	346358	2.4203e+06	377834	235184
Var_16	GC	U		1.99343e+06	777080	576515	460633	839397	411899	6031.63	85278.6	290062	381392	2.99322e+06	445454	646898	296438	170715	4.25621e+06	2.74598e+06	9.11185e+06	7.88519e+06	5.99092e+06	7.21625e+06	2.31186e+06	3.33369e+06	6.43983e+06	3.60711e+06	1.55172e+06	2.53442e+06	1.40517e+06
Var_17	GC	U		1.62911e+07	1.00951e+07	7.89437e+06	1.00264e+07	2.1077e+07	1.54966e+07	1.15049e+07	1.16936e+07	9.25551e+06	1.16215e+07	1.935e+07	1.99475e+07	1.37746e+07	1.1957e+07	1.41456e+07	1.30743e+07	1.38219e+07	2.30413e+07	1.38703e+07	9.17593e+06	9.32722e+06	1.33534e+07	7.69162e+06	1.45379e+07	9.34834e+06	8.7807e+06	5.9792e+06	7.18424e+06
Var_18	GC	A	Tetrasiloxane, decamethyl-	1.8369e+07	1.74549e+07	2.00987e+07	2.69782e+07	2.01277e+07	1.60389e+07	1.02217e+07	1.37215e+07	2.39702e+07	7.89199e+06	1.10983e+07	1.05958e+07	3.39842e+07	1.08485e+07	4.77707e+07	1.92217e+07	4.3102e+07	5.7463e+07	2.22245e+07	3.41348e+07	2.94788e+07	2.97123e+07	3.7915e+07	3.50067e+07	3.02411e+07	2.39151e+07	3.21652e+07	2.77543e+07
Var_19	GC	U		1.00446e+06	993814	371522	1.11614e+06	2.26666e+06	1.35757e+06	1.25301e+06	1.22426e+06	839495	2.29906e+06	452599	1.37489e+06	2.12043e+06	1.21201e+06	940000	2.15089e+06	1.11106e+06	2.67853e+06	1.3943e+06	726479	2.12338e+06	1.47431e+06	468112	1.79999e+06	2.08115e+06	1.5391e+06	964928	801276
Var_20	GC	U		1.12607e+08	1.01598e+08	2.15175e+07	1.35331e+08	5.50659e+07	3.43594e+07	3.2668e+07	1.17831e+07	4.53071e+07	2.34031e+07	2.44214e+07	3.54122e+07	1.38225e+08	2.05738e+07	7.53744e+07	5.14107e+07	2.03681e+08	4.39451e+08	3.29628e+08	2.26006e+08	2.23188e+08	2.45636e+08	3.3788e+08	2.56563e+08	2.39269e+08	1.17648e+08	2.52959e+08	1.42023e+08
Var_21	GC	U		597378	5.42568e+06	603392	1.15058e+07	4.59721e+06	1.16066e+07	1.83258e+06	8.93445e+07	4.04504e+06	1.20463e+08	8.96614e+06	9.17066e+07	569715	7.12486e+07	2.01614e+06	3.34592e+07	2.52356e+06	5.58166e+06	1.74007e+06	59731	142.823	78078.8	157.651	4.62371e+06	80.7493	1.68589e+06	84551.1	1.08655e+06
Var_22	GC	U		2.09471e+08	1.72139e+08	2.3462e+08	1.95735e+08	2.00502e+08	1.853e+08	2.06498e+08	1.35454e+08	2.07886e+08	1.23392e+08	1.88617e+08	1.60992e+08	2.11336e+08	1.77647e+08	2.1689e+08	1.74301e+08	2.30024e+08	1.92614e+08	2.19939e+08	2.04352e+08	2.20445e+08	2.17946e+08	2.00471e+08	2.00047e+08	2.07181e+08	2.14231e+08	2.18792e+08	1.91102e+08
Var_23	GC	A	Tetrasiloxane, decamethyl-	3.17198e+07	3.18991e+07	2.68316e+07	3.71785e+07	3.09575e+07	3.06514e+07	3.84341e+07	2.16826e+07	2.8322e+07	1.76963e+07	2.85511e+07	2.73952e+07	4.18096e+07	2.11815e+07	4.22111e+07	3.03472e+07	5.28761e+07	6.63803e+07	3.25041e+07	3.92152e+07	3.06818e+07	4.90627e+07	4.05515e+07	4.94089e+07	3.7933e+07	2.81939e+07	3.56446e+07	3.87772e+07
Var_24	GC	U		1.12368e+07	8.94156e+06	1.08379e+07	9.07562e+06	3.98296e+06	8.90519e+06	7.86767e+06	9.35239e+06	1.17703e+07	1.23638e+07	9.57281e+06	1.51031e+07	1.24466e+07	9.90195e+06	5.95493e+06	9.17933e+06	8.5579e+06	4.07922e+06	1.07052e+07	1.38693e+07	1.30142e+07	1.38292e+07	1.2328e+07	1.7447e+07	1.08172e+07	1.68206e+07	9.21556e+06	1.61321e+07
Var_25	GC	I	Lactic acid	3.43673e+09	5.12782e+09	4.43039e+09	6.58479e+09	4.5823e+10	1.49742e+10	1.19084e+10	5.95732e+09	7.10269e+09	3.93533e+09	4.25565e+09	3.89695e+09	5.05281e+09	4.25815e+09	1.5752e+10	5.41654e+09	5.32766e+09	5.99568e+09	3.03132e+09	2.87351e+09	3.57185e+09	3.28978e+09	1.15149e+09	1.83111e+09	4.68901e+09	4.36472e+09	4.93595e+09	7.57769e+08
Var_26	GC	U		3.88265e+08	2.37511e+08	5.46983e+07	4.43976e+08	6.46125e+06	1.61462e+08	2.17784e+08	8.94665e+07	1.14561e+08	2.68749e+08	4.02486e+06	4.18673e+07	2.77159e+08	1.23934e+08	65853.8	5.75985e+07	4.47224e+08	1.4027e+09	1.72698e+09	5.08587e+08	7.42568e+08	3.63035e+08	6.07627e+08	3.66887e+09	4.53637e+08	4.19015e+08	3.656e+08	2.57499e+08
Var_27	GC	U		6.27275e+07	5.19066e+07	8.2275e+07	3.06317e+07	1.46011e+08	1.02838e+08	5.07364e+07	7.18961e+07	4.63197e+07	7.39027e+07	4.83006e+07	7.44394e+07	7.51842e+07	7.41415e+07	5.5584e+07	2.81098e+07	1.0563e+08	8.42684e+07	4.83563e+07	5.14012e+07	9.69654e+07	4.83395e+07	4.48699e+07	6.11049e+07	7.6186e+07	8.7918e+07	5.4862e+07	5.76932e+07
Var_28	GC	U		2.54807e+06	1.45058e+06	4.11947e+06	2.6542e+06	2.47035e+06	1.15954e+06	2.0671e+06	1.10567e+06	2.03644e+06	2.71209e+06	1.7415e+06	6.08451e+06	2.32246e+06	2.50706e+06	3.6456e+06	2.07765e+06	2.23301e+06	1.75616e+06	3.48973e+06	3.54743e+06	3.21839e+06	1.20708e+06	1.54859e+06	3.41177e+06	2.07877e+06	3.34557e+06	2.93765e+06	3.15385e+06
Var_29	GC	I	Glycolic acid	3.05775e+08	5.06305e+08	2.0176e+08	3.89344e+08	5.12712e+08	3.84498e+08	2.58117e+08	2.47259e+08	3.21501e+08	4.24085e+08	2.01065e+08	2.15738e+08	3.1288e+08	3.82637e+08	2.79482e+08	2.82792e+08	7.99815e+08	9.69052e+08	3.96287e+08	3.65203e+08	1.81242e+08	5.30484e+08	2.14627e+08	7.90047e+08	3.41881e+08	2.06532e+08	3.38547e+08	2.08266e+08
Var_30	GC	U		3.40399e+08	5.15369e+08	4.30206e+08	5.16348e+08	4.99932e+08	3.9791e+08	5.32459e+08	5.07722e+08	3.58658e+08	4.20357e+08	4.16241e+08	5.28468e+08	3.78331e+08	5.03039e+08	4.08193e+08	5.38761e+08	4.54694e+08	4.03911e+08	5.50584e+08	4.76787e+08	3.86336e+08	4.69287e+08	4.36064e+08	7.71501e+08	4.62927e+08	4.33495e+08	4.25698e+08	4.0498e+08
Var_31	GC	A	2-Propenoic acid	6.04344e+08	5.17794e+08	6.53734e+08	6.22629e+08	9.32622e+08	1.19026e+09	4.10415e+08	8.13657e+08	1.21372e+09	5.57222e+08	3.22188e+08	3.70366e+08	9.21106e+08	7.0633e+08	7.72123e+08	6.92413e+08	1.05323e+09	1.30624e+09	1.94991e+09	1.80194e+09	1.19844e+09	1.74253e+09	1.32326e+09	1.32542e+09	1.47911e+09	1.77615e+09	9.07118e+08	4.62605e+08
Var_32	GC	U		2.48043e+08	2.37501e+08	6.60569e+08	5.13663e+08	5.34831e+08	1.77053e+08	1.0154e+09	4.89247e+08	3.25904e+08	7.95381e+07	8.05522e+08	8.22396e+08	6.44307e+08	6.02738e+08	8.30275e+08	6.92639e+08	1.30148e+09	8.44213e+08	5.61839e+08	9.27573e+08	2.86531e+08	9.73284e+08	3.88527e+08	2.13053e+09	7.29328e+08	9.81648e+08	7.7063e+08	6.93328e+08
Var_33	GC	U		6.88137e+08	7.69452e+08	9.71508e+08	8.86363e+08	7.21189e+08	6.35597e+08	1.31615e+09	8.16308e+08	7.1903e+08	6.55514e+08	8.37537e+08	9.77805e+08	8.33549e+08	1.00106e+09	9.06936e+08	8.5528e+08	1.21026e+09	7.78068e+08	1.08736e+09	1.11568e+09	8.75296e+08	9.23408e+08	8.97506e+08	1.50786e+09	9.84692e+08	9.7479e+08	1.16238e+09	1.04955e+09
Var_34	GC	U		3.15555e+08	2.17192e+08	4.44091e+08	2.33665e+08	3.24025e+08	1.26315e+08	1.48594e+08	9.37585e+07	2.75359e+08	1.19211e+08	1.66633e+08	3.46744e+08	4.65999e+08	4.92095e+07	4.8089e+08	3.18608e+08	4.71789e+08	3.9395e+08	5.06937e+08	4.65644e+08	3.33207e+08	4.18353e+08	4.31966e+08	4.88867e+08	4.53056e+08	4.26292e+08	4.41353e+08	5.07229e+08
Var_35	GC	U		398635	872334	1.12396e+06	576385	367818	547104	511381	207115	412716	165645	516379	2.77343e+06	696829	30.601	1.18177e+06	496384	1.4249e+06	6.39072e+06	334828	1.79627e+06	133848	1.38104e+06	622086	476989	458652	1.59435e+06	1.16629e+06	1.74714e+06
Var_36	GC	I	Hydroxylamine	3.81301e+08	2.43175e+08	4.55967e+08	3.60441e+08	4.69442e+08	3.67428e+08	3.63449e+08	3.97939e+08	3.08701e+08	3.54552e+08	4.68698e+08	5.94542e+08	4.74829e+08	3.96231e+08	5.75476e+08	5.29213e+08	5.60564e+08	7.03525e+08	7.65561e+08	9.07148e+08	5.17541e+08	7.80504e+08	7.50441e+08	7.92528e+08	7.24409e+08	7.84649e+08	8.50422e+08	8.94326e+08
Var_37	GC	U		1731.22	12.6427	2334.64	12520.9	403.086	16215.5	830.764	12633.9	15918.3	10263.1	9367.77	3797.03	4170.88	4337.83	12632.3	8329.23	35310.7	27054.8	1170.71	23298.6	7934.97	3261.87	26082.6	5034.57	6813.75	20271.2	853.478	15534.5
Var_38	GC	U		1.68957e+07	3.1548e+07	4.43737e+06	9.41844e+06	7.48632e+07	5.43926e+07	3.97447e+07	2.30604e+07	2.35115e+07	2.07428e+07	2.34214e+06	7.31379e+06	5.61978e+07	4.20685e+07	2.6121e+06	2.9267e+06	2.47246e+06	7.20245e+06	97532.9	350069	2.0479e+06	597769	75654	1.04213e+06	2.28113e+06	2.43177e+06	14999.5	128298
Var_39	GC	U		1.57198e+08	1.74252e+08	1.0448e+08	4.72729e+08	2.54676e+08	3.06388e+08	1.61014e+08	6.33022e+08	2.14828e+08	5.26343e+08	3.00998e+08	2.04485e+08	6.539e+07	2.9895e+08	1.7027e+08	1.49063e+08	1.05374e+08	1.69e+08	1.84987e+08	9.48212e+07	9.20874e+06	6.30295e+07	2.04304e+07	1.0111e+08	2.94879e+07	1.15938e+08	5.91442e+07	2.28771e+08
Var_40	GC	M	M000000_A114002-101_CONT_1139.3_EIQTMS_	1.77464e+09	1.81456e+09	1.26196e+09	1.18141e+09	9.45148e+08	1.10903e+09	8.68268e+08	1.12893e+09	1.41397e+09	5.42527e+08	3.80668e+08	2.12679e+08	2.67581e+09	3.08534e+09	3.50144e+09	3.14891e+09	5.33457e+08	1.76133e+08	2.05889e+08	1.05091e+08	1.24071e+08	1.13255e+08	1.11859e+08	1.41951e+08	1.25441e+08	1.11542e+08	1.18391e+08	2.60976e+07
Var_41	GC	U		2.76876e+09	2.49863e+09	1.96315e+09	1.68041e+09	1.51929e+09	1.39168e+09	1.40834e+09	1.25546e+09	1.90556e+09	9.03706e+08	6.83368e+08	4.23596e+08	3.54114e+09	4.06984e+09	4.83855e+09	4.45324e+09	8.68216e+08	2.65847e+08	5.22818e+07	7.38764e+07	1.56195e+08	1.07013e+08	1.41811e+08	5.32556e+07	8.07337e+07	9.70574e+07	8.83182e+07	5.7134e+07
Var_42	GC	U		4.47378e+07	9.68992e+07	2.05398e+07	4.33562e+07	6.92463e+07	9.22733e+07	2.90449e+07	5.50965e+07	5.4196e+07	1.13842e+08	0	3.99108e+07	4.09609e+07	9.78355e+07	2.55088e+07	2.02687e+07	8.97926e+07	1.02344e+08	3.84707e+07	2.87533e+07	4.62039e+07	6.62854e+07	7.38539e+07	8.26039e+07	5.19228e+07	3.83355e+07	3.96894e+07	2.47062e+07
Var_43	GC	U		4.68043e+07	3.3066e+07	6.44935e+07	6.81565e+07	4.74006e+07	5.88114e+07	5.90285e+07	5.88003e+07	5.78504e+07	5.06804e+07	5.22372e+07	5.58963e+07	4.54463e+07	4.98615e+07	3.53736e+07	3.74918e+07	6.1491e+07	6.75402e+07	7.70794e+07	6.96197e+07	6.60698e+07	5.65343e+07	5.26196e+07	6.91376e+07	6.22892e+07	5.76451e+07	6.36843e+07	5.65355e+07
Var_44	GC	U		1.08843e+06	2.88109e+06	693588	4.05548e+06	523878	3.4136e+06	1.70189e+06	2.54743e+06	2.59185e+06	3.4332e+06	734628	1.85438e+06	2.04422e+06	3.80265e+06	1.34963e+06	2.2765e+06	2.3696e+06	7.90143e+06	451278	1.66873e+06	836852	1.15943e+06	1.00169e+06	536132	630532	882252	634503	772962
Var_45	GC	U		5.13139e+08	7.40323e+08	3.1884e+08	4.84676e+08	2.60367e+08	4.54295e+08	1.03155e+08	5.79088e+08	2.24208e+08	1.16799e+09	2.3033e+08	9.20002e+08	1.53921e+08	7.7657e+08	3.87357e+08	7.0136e+08	9.25643e+07	1.56385e+08	1.12487e+08	6.88883e+07	9.58682e+07	1.17854e+08	4.94737e+07	1.68411e+08	9.3934e+07	2.52017e+08	1.41194e+08	6.41459e+07
Var_46	GC	M	M000000_A123002-101_CONT_1228.8_EIQTMS_	2.19476e+08	1.26118e+09	3.19819e+08	1.64332e+09	6.50933e+08	7.76051e+08	2.41216e+09	1.48279e+09	2.22005e+08	1.774e+09	2.12735e+08	1.1325e+09	1.72842e+08	1.85182e+09	4.61211e+08	1.00566e+09	3.99867e+08	7.88347e+08	5.63723e+08	2.10572e+08	7.73247e+08	3.40121e+08	4.30895e+07	1.00891e+08	3.13579e+08	1.95947e+08	8.65533e+07	1.80063e+08
Var_47	GC	U		975722	1.19327e+06	513862	1.32117e+06	1.35254e+06	1.4605e+06	986047	1.06946e+06	883030	1.41143e+06	548164	1.00575e+06	822416	1.28148e+06	863274	977231	3.06204e+06	1.88948e+06	1.12906e+06	9.72449e+06	1.40153e+06	1.85421e+06	1.19907e+06	1.29918e+06	1.82808e+06	1.22158e+07	753822	685457
Var_48	GC	U		1.50942e+08	2.04517e+08	5.44041e+07	1.01624e+08	1.27661e+08	4.48374e+08	2.95517e+08	3.66734e+08	1.79092e+08	3.41934e+08	7.60945e+07	7.38577e+07	1.0457e+08	4.20243e+08	7.46458e+07	1.27596e+08	7.86094e+07	5.53285e+07	7.89658e+07	2.99238e+07	7.03395e+07	5.55311e+07	3.285e+07	5.35554e+07	7.55243e+07	5.924e+07	1.56747e+07	5.27517e+06
Var_49	GC	U		8.76705e+07	8.83842e+07	5.52156e+07	9.25494e+07	7.8685e+07	1.18077e+08	8.78435e+07	7.81666e+07	5.80963e+07	8.23798e+07	7.13854e+07	6.4884e+07	9.1858e+07	8.01943e+07	6.33214e+07	9.28071e+07	1.37367e+08	1.97007e+08	1.68328e+08	1.05711e+08	8.0678e+07	1.20116e+08	1.30421e+08	1.75955e+08	9.96464e+07	9.88415e+07	8.85424e+07	7.53198e+07
Var_50	GC	U		1.35531e+08	2.08737e+08	9.75796e+07	4.71577e+07	1.07932e+08	1.14755e+08	4.80904e+07	3.75302e+07	1.72167e+08	4.93818e+07	8.41626e+07	5.31045e+07	1.11163e+08	5.24597e+07	4.12474e+07	4.11586e+07	1.58813e+08	2.74626e+08	3.32124e+07	5.02111e+07	3.85216e+07	6.56835e+07	5.85578e+07	4.02459e+07	4.13313e+07	6.80816e+07	3.49729e+07	4.79177e+07
Var_51	GC	U		2.21708e+07	1.89262e+07	4.68965e+06	1.54114e+07	9.91381e+06	2.43022e+07	1.67152e+07	2.43816e+07	1.54783e+07	2.96758e+07	1.49688e+07	8.09386e+06	1.38714e+07	1.41302e+07	7.45193e+06	7.42907e+06	2.27735e+07	2.39983e+07	1.60488e+07	4.98733e+06	80142.2	1.48772e+07	6.7591e+06	4.11131e+07	3.37928e+06	1.00558e+07	1.15991e+07	1.45911e+06
Var_52	GC	U		1.22519e+08	1.88731e+09	1.74021e+09	9.87776e+08	2.58267e+09	3.26863e+08	7.68526e+08	1.42404e+09	1.5369e+09	9.95871e+07	1.07494e+09	2.7375e+08	1.47003e+09	2.68649e+09	2.45277e+09	8.26286e+08	8.02542e+08	1.47182e+09	1.76879e+08	1.17607e+09	4.48528e+07	2.28215e+08	3.82342e+08	6.60968e+08	1.77168e+09	3.00865e+09	1.64384e+08	1.89803e+08
Var_53	GC	U		3.46077e+08	2.57867e+08	3.31536e+08	3.00104e+08	2.9598e+08	3.32331e+08	3.02558e+08	3.41674e+08	3.04653e+08	3.45092e+08	3.05031e+08	3.2166e+08	2.44475e+08	2.48579e+08	2.51059e+08	2.91951e+08	2.77647e+08	2.41318e+08	3.02333e+08	2.62647e+08	3.19764e+08	2.58339e+08	2.35511e+08	2.55073e+08	2.78784e+08	2.96507e+08	3.05061e+08	1.90544e+08
Var_54	GC	I	Malonic acid	6.51666e+08	1.05526e+09	4.07943e+08	6.47433e+08	8.3864e+08	8.72941e+08	3.70894e+08	5.17213e+08	3.98955e+08	1.1581e+09	1.89336e+08	5.34785e+08	3.13809e+08	5.8731e+08	1.15418e+08	4.06576e+08	1.04824e+09	2.39172e+08	3.43098e+08	1.64721e+08	1.30274e+09	1.36437e+08	1.8214e+08	1.77208e+08	1.12219e+09	1.76775e+08	1.18845e+08	7.77886e+07
Var_55	GC	U		1.33353e+06	2.30576e+06	844865	1.11604e+06	1.62279e+06	959459	1.11065e+06	1.5472e+06	1.0294e+06	1.67035e+06	535034	1.03503e+06	1.16456e+06	2.36399e+06	859102	1.44431e+06	1.76133e+06	855592	1.19157e+06	838981	939807	635417	869685	1.21714e+06	1.44211e+06	1.88468e+06	441917	710083
Var_56	GC	U		9.96119e+06	6.46297e+06	6.51385e+06	5.32279e+06	6.05773e+06	9.8649e+06	6.55434e+06	3.76911e+06	6.82111e+06	8.33495e+06	4.31474e+06	1.75497e+07	9.04854e+06	6.55165e+06	7.28331e+06	7.20067e+06	1.67886e+07	1.31204e+07	7.18204e+06	4.08776e+06	9.88746e+06	1.03492e+07	8.31598e+06	8.08249e+06	7.19122e+06	7.21298e+06	8.13073e+06	4.60929e+06
Var_57	GC	I	Valine	1.49665e+09	3.29815e+09	1.27496e+09	1.73826e+09	1.08414e+09	1.77746e+09	6.20896e+08	1.25725e+09	1.79939e+09	3.34422e+09	7.49549e+08	2.38476e+09	2.02458e+09	5.09831e+09	9.42107e+08	1.80477e+09	5.53121e+09	1.1625e+10	1.53633e+09	5.80458e+09	7.78491e+09	8.89756e+09	3.46241e+09	1.42065e+10	5.30168e+09	1.19048e+10	3.04039e+09	7.89552e+09
Var_58	GC	U		4.03443e+07	3.20219e+07	4.35998e+07	2.65877e+07	7.51089e+07	1.06406e+08	2.81786e+07	1.0175e+08	5.09751e+07	7.16209e+07	5.07308e+07	3.71426e+07	4.38155e+07	8.97739e+07	5.84817e+07	6.58988e+07	7.31474e+07	1.05173e+08	3.1035e+08	1.81269e+08	1.14838e+08	9.61005e+07	8.72739e+07	1.40598e+08	1.20791e+08	1.88181e+08	4.64149e+07	4.61566e+07
Var_59	GC	U		5.10507e+06	3.75734e+06	3.38236e+06	2.28924e+06	5.59596e+06	3.8616e+06	2.01881e+06	3.67421e+06	3.77496e+06	4.30012e+06	3.84356e+06	3.08244e+06	4.78403e+06	5.36253e+06	2.48509e+06	2.22755e+06	6.65665e+06	7.80577e+06	3.91207e+06	3.74958e+06	6.45742e+06	5.18302e+06	4.02225e+06	3.65682e+06	7.54458e+06	5.93095e+06	2.26449e+06	2.86478e+06
Var_60	GC	U		1.76134e+08	1.84982e+08	9.4206e+07	8.18147e+07	1.8621e+08	2.64453e+08	8.45139e+07	8.2056e+07	1.21146e+08	2.22046e+08	4.92542e+07	4.27895e+07	1.83833e+08	4.54038e+08	6.38748e+07	5.10243e+07	3.19941e+07	1.23857e+08	4.13228e+07	2.98961e+07	3.16368e+07	2.05499e+07	8.49089e+06	1.84213e+07	2.73242e+07	1.11583e+07	4.46361e+07	473767
Var_61	GC	U		2.83037e+08	2.33495e+08	3.11416e+08	2.60082e+08	2.64815e+08	2.86335e+08	2.15907e+08	3.13341e+08	2.69542e+08	2.66893e+08	2.68915e+08	2.59046e+08	2.65143e+08	2.73129e+08	2.68888e+08	2.80408e+08	2.98917e+08	2.87473e+08	3.17657e+08	2.59544e+08	3.08408e+08	2.7533e+08	2.38108e+08	2.98412e+08	2.78408e+08	3.25185e+08	2.60564e+08	1.90053e+08
Var_62	GC	U		2.48375e+08	2.71454e+08	2.38418e+08	2.50986e+08	2.8447e+08	2.70838e+08	3.3906e+08	2.68558e+08	2.5854e+08	2.53981e+08	2.69584e+08	3.48884e+08	2.01867e+08	3.0834e+08	2.5136e+08	2.65488e+08	2.8962e+08	2.73884e+08	2.96146e+08	3.44393e+08	2.62743e+08	2.75818e+08	3.11201e+08	3.88292e+08	3.34555e+08	2.51699e+08	2.33292e+08	2.90731e+08
Var_63	GC	U		5.55394e+07	1.2254e+08	1.73055e+07	2.88775e+07	7.25309e+07	6.99933e+07	3.50767e+07	3.70745e+07	1.97178e+07	1.91318e+08	1.61706e+07	1.54015e+08	2.49341e+07	2.47407e+08	1.16572e+07	3.36794e+07	8.16492e+07	9.3223e+07	5.0033e+06	7.411e+06	7.22372e+07	4.97901e+07	1.2384e+06	2.22795e+07	2.70111e+07	5.29154e+07	730903	8.80584e+06
Var_64	GC	A	Urea	5078.03	484879	119700	91479.3	383540	525610	76236.7	264670	189992	392490	9157.61	53536.9	144102	191968	218572	60527.9	1.2165e+08	2.86401e+08	7.09395e+07	2.44151e+08	755555	1.20275	1.98997e+09	2.33734e+08	372074	12218.6	41488.3	1.3099e+08
Var_65	GC	U		2.75937e+09	2.45329e+09	3.06702e+09	2.71907e+09	2.61011e+09	2.75537e+09	2.35521e+09	2.97778e+09	2.75827e+09	2.62556e+09	2.58736e+09	2.53639e+09	2.53981e+09	2.75065e+09	2.79264e+09	2.73711e+09	3.02077e+09	2.76217e+09	3.09266e+09	2.68047e+09	3.07598e+09	2.67499e+09	2.43425e+09	2.94952e+09	2.78415e+09	3.14176e+09	2.66133e+09	1.9152e+09
Var_66	GC	U		4.0808e+08	3.51535e+08	4.51298e+08	3.98012e+08	3.86044e+08	3.38678e+08	2.93156e+08	3.13687e+08	3.99858e+08	3.59042e+08	4.09302e+08	3.56746e+08	3.7317e+08	3.40532e+08	4.60673e+08	4.2516e+08	3.97453e+08	4.19025e+08	5.31916e+08	5.55389e+08	4.45984e+08	4.36648e+08	3.97455e+08	2.70283e+08	4.81846e+08	4.00655e+08	4.91678e+08	4.72293e+08
Var_67	GC	U		9.84116e+06	1.71852e+07	2.19756e+07	1.62031e+07	1.22815e+07	1.47994e+07	2.55481e+07	1.21787e+07	1.74915e+07	1.19357e+07	2.08461e+07	2.46489e+07	1.25712e+07	1.12255e+07	2.56256e+07	2.60402e+07	2.62096e+07	1.73504e+07	2.75676e+07	3.87923e+07	1.53666e+07	1.15704e+07	2.20257e+07	8.17802e+06	2.16649e+07	7.51931e+06	1.40339e+07	1.85036e+07
Var_68	GC	U		9.01325e+06	1.74384e+07	8.8544e+06	8.76866e+06	7.7193e+06	1.10056e+07	6.88236e+06	1.09331e+07	6.71914e+06	1.16296e+07	5.44925e+06	6.77564e+06	5.03157e+06	1.2578e+07	5.79401e+06	5.15104e+06	1.85735e+06	162099	1936.79	4297.01	1.75955e+06	1569.03	1434.54	199.157	7942.45	156.655	731.967	621.076
Var_69	GC	U		8.54234e+06	1.25749e+07	7.0381e+06	1.47454e+07	8.63579e+06	2.56237e+07	7.1229e+06	9.48821e+06	1.93892e+07	1.08685e+07	1.2489e+07	9.29596e+06	9.19928e+06	1.58358e+07	1.57058e+07	8.79796e+06	2.48806e+07	2.82167e+07	1.16031e+07	6.75312e+06	1.4158e+07	1.18821e+07	1.00394e+07	1.49559e+07	1.07351e+07	1.33697e+07	1.07855e+07	1.03728e+07
Var_70	GC	U		5.72358e+06	1.98039e+07	2.77173e+06	6.37169e+06	2.89227e+06	8.24917e+06	4.31286e+06	7.37558e+06	6.91223e+06	2.85729e+07	2.67373e+06	1.62693e+07	6.28417e+06	3.47608e+07	1.87858e+06	1.07582e+07	2.64511e+06	9.22231e+06	1.72351e+06	2.2595e+07	2.39253e+06	2.88863e+07	4.98662e+06	4.96265e+07	2.86485e+06	4.83609e+07	9.6421e+06	5.1442e+07
Var_71	GC	A	Phosphoric acid	1.00181e+11	2.53402e+11	5.94047e+10	1.50934e+11	7.13074e+10	1.27919e+11	8.46524e+10	1.44807e+11	3.19006e+10	1.44215e+11	2.57543e+10	7.1239e+10	2.98264e+10	8.43819e+10	2.86085e+10	6.43824e+10	4.56456e+11	1.01799e+12	8.57798e+11	8.74187e+11	2.04166e+11	1291744929374	1.05046e+12	1.63365e+12	7.86088e+10	1.34772e+12	4.53838e+11	8.52737e+11
Var_72	GC	I	Leucine	3.87852e+09	9.09133e+09	3.35048e+09	4.24103e+09	2.40223e+09	4.01158e+09	2.11772e+09	3.28943e+09	2.62159e+09	6.84606e+09	1.42195e+09	5.4518e+09	2.66097e+09	6.36929e+09	1.33922e+09	2.48774e+09	9.16206e+09	1.48843e+10	2.70481e+09	7.74193e+09	8.98731e+09	9.59979e+09	3.82581e+09	1.31253e+10	8.8334e+09	1.25551e+10	2.9019e+09	9.75202e+09
Var_73	GC	U		550817	8820.05	92608.6	9.30632e+06	30070.1	3.38974e+07	535873	9.24139e+06	53276.4	195142	2.61356e+06	109253	28665.9	159002	80074.6	46237.4	25028.5	75333.6	758330	4.86785e+06	1.15003e+06	467057	1.95332e+06	1.49676e+06	122647	789045	2.09048e+06	549743
Var_74	GC	I	Isoleucine	3.86063e+08	1.77078e+09	3.59398e+08	5.21664e+08	1.09472e+08	4.92342e+08	3.69992e+07	2.72817e+08	6.25901e+08	1.49031e+09	1.14159e+08	9.72929e+08	6.34791e+08	2.56572e+09	1.55774e+08	6.74675e+08	2.56156e+09	6.55298e+09	7.6793e+08	3.36741e+09	4.88033e+09	6.30695e+09	1.60431e+09	1.34264e+10	2.79417e+09	9.1772e+09	1.44346e+09	5.29918e+09
Var_75	GC	I	Glycine	1.43011e+08	9.72408e+08	3.62847e+08	1.01552e+09	1.89625e+09	7.10693e+08	1.62963e+08	2.74052e+08	7.31512e+08	8.66307e+08	4.69691e+08	8.41013e+08	3.82542e+08	1.29654e+09	7.92747e+08	8.95698e+08	5.49658e+08	8.34583e+08	2.19982e+08	2.89339e+08	2.26909e+08	8.46785e+08	1.64599e+08	9.65892e+08	8.7048e+07	8.44709e+08	1.5586e+08	1.6665e+08
Var_76	GC	A	Glyceric acid	2.9428e+12	5.01912e+12	2.2438e+12	3.34856e+12	4.35173e+11	3.95098e+12	4.60233e+10	2.93721e+12	1.30312e+12	3.26205e+12	7.40223e+11	3.1951e+12	7.26888e+10	3.30177e+12	3.50517e+11	2.21485e+12	2.54714e+11	1.16915e+12	1.3056e+10	6.61236e+10	1.59737e+10	1.2752e+12	3.74938e+09	6.17758e+11	9.50148e+09	1.3865e+12	1.68602e+09	1.07204e+11
Var_77	GC	A	Lumichrome	6.49664e+09	5.88299e+09	3.71206e+10	1.61358e+10	1.69142e+10	5.29096e+09	1.07791e+10	1.09948e+10	1.656e+10	8.74488e+08	3.45904e+10	2.52819e+10	2.82943e+10	1.05595e+10	6.19343e+10	4.09005e+10	4.53756e+10	5.91845e+10	3.54276e+10	7.87013e+10	5.54906e+09	5.92522e+10	2.70774e+10	8.76215e+10	3.54584e+10	6.27445e+10	4.21875e+10	5.79112e+10
Var_78	GC	A	Itaconic acid	1.14441e+08	2.14724e+06	5.14847e+08	1.77684e+08	4.67404e+08	4.84015e+07	4.07373e+08	8.65609e+07	9.41519e+08	1.03978	1.92339e+09	2.0786e+07	8.80007e+08	7.03988e+07	1.94242e+09	9.93725e+08	7.01734e+08	2.54323e+09	2.36853e+09	1.01348e+09	7.34716e+08	4.36569e+08	6.19274e+08	6.15959e+09	4.97906e+08	1.43746e+09	3.69466e+08	1.68646e+08
Var_79	GC	I	Fumaric acid	7.73653e+09	6.21003e+09	5.8899e+09	4.66409e+09	6.82593e+09	5.7289e+09	2.52494e+09	2.88845e+09	1.12177e+10	4.78408e+09	4.45548e+09	2.04069e+09	9.47874e+09	5.241e+09	4.90098e+09	2.49445e+09	2.93671e+10	3.92767e+10	1.11593e+10	5.44978e+09	2.39707e+10	6.34722e+09	5.58176e+09	2.42133e+09	2.12642e+10	5.07904e+09	3.27717e+09	4.01893e+09
Var_80	GC	I	Serine	9.60431e+09	8.2238e+10	7.54971e+09	1.82165e+10	7.64437e+09	2.42575e+10	5.34048e+09	9.49438e+09	2.0311e+10	5.90301e+10	4.64867e+09	1.48695e+10	1.44705e+10	3.373e+10	1.05132e+10	2.95704e+10	1.06964e+10	1.23388e+10	3.35783e+09	6.89376e+09	1.14646e+10	1.02241e+10	7.99819e+09	1.48321e+10	8.94806e+09	1.01026e+10	4.7286e+09	4.89159e+09
Var_81	GC	I	Alanine	2.84356e+09	1.44999e+10	1.49492e+09	5.66427e+09	1.90028e+09	6.66515e+09	1.19449e+09	4.96734e+09	4.27403e+09	1.48205e+10	1.37065e+09	5.83343e+09	3.51663e+09	1.70174e+10	2.52027e+09	8.96069e+09	6.11708e+09	2.31076e+10	2.09452e+09	1.15888e+10	7.51467e+09	1.98557e+10	3.85228e+09	2.37688e+10	5.45967e+09	1.82569e+10	4.30022e+09	1.37608e+10
Var_82	GC	I	Threonine	913358	6.9757e+06	2.82299e+06	2.38735e+06	833901	293740	2.0402e+06	3.50091e+06	986759	502440	1.00593e+06	549466	4.36194e+06	166074	1.10056e+06	174658	1.16965e+07	2.10271e+06	900514	46401.4	1.5016e+06	106744	4.7278e+06	333731	241918	274703	347236	38689.4
Var_83	GC	I	Glutaric acid	5.54096e+08	1.00167e+09	5.49994e+08	5.92002e+08	1.46006e+09	9.03898e+08	1.08706e+09	4.32242e+08	6.76888e+08	6.068e+08	1.46028e+08	1.53187e+08	1.00866e+09	1.07307e+09	3.52658e+08	1.54454e+08	1.59099e+08	9.92643e+08	7.39067e+07	2.37789e+08	1.4644e+08	2.36839e+08	1.00901e+08	9.93025e+07	1.85199e+08	3.22031e+08	8.30234e+07	6.86226e+07
Var_84	GC	I	Alanine, beta-	6.5041e+06	2.72521e+07	1.82946e+07	2.17689e+07	2.23199e+07	2.97353e+07	1.0434e+08	3.34591e+07	2.78372e+07	1.08004e+08	2.59242e+07	4.88574e+07	2.37458e+07	1.12816e+08	1.90055e+07	7.75321e+07	8.16306e+07	4.56853e+08	1.50959e+07	1.32086e+08	1.26962e+08	1.05839e+08	3.00108e+08	1.87484e+08	8.54735e+07	1.01317e+08	2.77379e+07	6.93644e+07
Var_85	GC	U		2.66447e+09	2.42028e+09	2.74644e+09	2.51287e+09	2.51139e+09	2.40871e+09	2.22918e+09	2.57095e+09	2.52008e+09	2.6108e+09	2.34486e+09	2.57363e+09	2.4952e+09	2.59068e+09	2.54771e+09	2.57306e+09	2.91138e+09	2.80572e+09	2.67467e+09	2.53708e+09	2.78213e+09	2.68362e+09	2.49989e+09	2.76478e+09	2.72888e+09	2.98123e+09	2.69678e+09	2.5606e+09
Var_86	GC	I	Homoserine	1.60831e+07	43599.8	5.60504e+07	8.8772e+06	2.96977e+07	70711.7	631485	2.03708e+06	2.24552e+07	31982.9	2.33076e+07	1.68251e+07	3.77944e+07	444656	5.20798e+07	8.30308e+06	2.31217e+08	2.36461e+07	7.3977e+07	8.28473e+07	2.3554e+08	3.19802e+07	2.39278e+07	1.24263e+08	4.73224e+08	3.8447e+07	6.40027e+06	2.92275e+07
Var_87	GC	A	Piperidin-2-one, 3-amino-	1.49905e+06	515381	2.25083e+06	1.8143e+06	608336	427109	1.80843e+06	921407	239226	3.64708e+06	615062	387644	1.98277e+06	4.62124e+06	451435	62154.8	5.60403e+06	2.20498e+07	1.04552e+06	6.89518e+06	3.82149e+06	6.73395e+07	3.56078e+06	7.22746e+07	5.30649e+06	5.54099e+07	1.86401e+07	5.07511e+07
Var_88	GC	U		1.75632e+10	1.57982e+10	1.88648e+10	1.70393e+10	1.69947e+10	1.61437e+10	1.522e+10	1.74592e+10	1.69278e+10	1.68696e+10	1.57366e+10	1.69383e+10	1.628e+10	1.69181e+10	1.73295e+10	1.6836e+10	1.87232e+10	1.78785e+10	1.79012e+10	1.70537e+10	1.84439e+10	1.75443e+10	1.6936e+10	1.86957e+10	1.81926e+10	2.01726e+10	1.84001e+10	1.6996e+10
Var_89	GC	A	Malic acid, 2-methyl-	6.60399e+09	6.49668e+09	2.34309e+09	3.17461e+09	8.10998e+09	6.75213e+09	3.47371e+09	3.02498e+09	5.09988e+09	4.7491e+09	1.44681e+09	1.45897e+09	5.50723e+09	4.40629e+09	1.81715e+09	1.24428e+09	1.05332e+10	1.33302e+10	1.64186e+09	1.46458e+09	9.95252e+09	2.44488e+09	1.16103e+09	8.85879e+08	7.291e+09	2.13674e+09	3.08315e+08	6.26867e+08
Var_90	GC	U		3.27546e+10	3.07932e+10	3.20281e+10	3.61599e+10	3.25702e+10	3.17257e+10	2.63811e+10	3.25898e+10	3.40093e+10	2.98601e+10	3.23249e+10	2.985e+10	3.48295e+10	2.89903e+10	3.50413e+10	3.51641e+10	2.2106e+10	2.71199e+10	3.46797e+10	3.45475e+10	3.07023e+10	2.79514e+10	5.58565e+10	3.41322e+10	2.85911e+10	3.04581e+10	6.66193e+10	4.79428e+10
Var_91	GC	I	Malic acid	3.32719e+12	3.6202e+12	3.18672e+12	2.42647e+12	3.89007e+12	2.66511e+12	2.10534e+12	3.02624e+12	3.27525e+12	2.75334e+12	2.60142e+12	2.245e+12	4.18483e+12	3.42198e+12	2.44806e+12	2.70414e+12	3.8857e+12	4.13335e+12	2.98669e+12	2.2355e+12	4.10108e+12	3.27339e+12	8.02936e+11	1.91131e+12	5.17366e+12	3.12504e+12	5.83226e+11	1.81589e+12
Var_92	GC	A	Erythritol	3.44277e+08	7.81592e+08	1.40812e+09	2.01337e+09	1.4975e+09	1.20252e+09	3.3206e+09	3.19333e+09	3.1479e+08	7.85893e+08	1.09319e+09	9.59699e+08	7.52619e+08	7.59829e+08	1.86505e+09	8.85417e+08	4.94739e+07	1.79919e+08	1.16083e+09	7.01462e+08	2.57055e+07	3.56516e+08	1.16576e+09	8.69442e+08	7.61895e+07	2.72697e+08	4.77819e+08	1.93446e+08
Var_93	GC	U		5.05732e+08	1.49946e+09	3.84571e+08	9.49805e+08	1.05159e+09	7.55208e+08	7.42927e+08	1.27755e+09	6.74971e+08	1.26251e+09	2.54621e+08	1.5586e+08	5.45814e+08	1.60267e+09	3.83858e+08	4.78142e+08	2.69147e+08	3.36877e+08	6.37138e+08	4.30677e+08	6.32425e+08	3.11046e+08	7.71411e+08	5.6362e+08	5.91639e+08	5.79411e+08	4.41257e+08	1.57541e+08
Var_94	GC	A	Asparagine [-H2O]	3.64934e+07	1.58331e+08	898.303	2.2963e+08	534.117	7.03085e+07	3.0905e+07	2.68516e+08	2.76008e+07	3.93856e+08	5.36837e+07	4.56789e+08	2879.18	4.01703e+08	7.63004e+07	4.08231e+08	6188.69	7268.22	1.00792e+08	3.74176e+08	423.887	6.33537e+08	6.42723e+08	4.9265e+09	61.8109	1.69733e+09	6.94035e+08	5.20306e+08
Var_95	GC	I	Methionine	4.75364e+07	2.54114e+08	1.88408e+07	9.18361e+07	1.21934e+07	9.35318e+07	2.4382e+07	1.12977e+08	6.5992e+07	1.99867e+08	2.28195e+07	1.94742e+08	4.14689e+07	2.05872e+08	3.17308e+07	9.16098e+07	17267.6	1.0613e+07	5.60282e+06	5.29115e+07	8.93656e+07	1.09849e+08	5.52152e+06	1.36365e+08	1.80792e+07	1.17599e+08	2.6868e+07	7.81683e+07
Var_96	GC	I	Butyric acid, 4-amino-	1.65571e+10	3.37204e+10	7.66883e+09	3.08382e+10	7.96206e+09	3.36154e+10	1.76991e+10	2.43997e+10	1.77569e+10	3.04473e+10	6.82194e+09	1.80364e+10	1.16453e+10	2.74035e+10	9.71761e+09	1.70115e+10	1.7182e+10	6.13286e+10	3.86659e+09	8.30748e+09	2.21267e+09	7.78195e+09	2.10619e+09	7.38035e+09	2.64968e+09	8.51161e+09	1.37928e+09	5.14324e+09
Var_97	GC	A	Threonic acid	2.27699e+10	3.03261e+10	7.8105e+09	7.32691e+09	3.55286e+10	2.3266e+10	1.87443e+10	5.44373e+09	1.21738e+10	1.7037e+10	2.34118e+09	3.47694e+09	2.32564e+10	2.55483e+10	4.55299e+09	2.35833e+09	1.35553e+10	4.70309e+10	1.35478e+09	2.9413e+09	1.92324e+10	1.11281e+10	1.64338e+09	4.67448e+09	1.24446e+10	1.35785e+10	1.03089e+09	1.50875e+09
Var_98	GC	U		2.82757e+07	9.02711e+06	7.93649e+07	2.60667e+07	1.4164e+08	4.44164e+07	8.92249e+07	1.70479e+07	4.50458e+07	1.67934e+06	6.14984e+08	7.57899e+07	9.05007e+07	2.36816e+06	1.81286e+08	2.68483e+08	3.31955e+08	3.25168e+08	1.02563e+07	2.64983e+08	4.83853e+07	4.75716e+06	7.81025e+07	2.07114e+06	2.20905e+07	1.09186e+08	1.00666e+08	2.32501e+08
Var_99	GC	I	Glutaric acid, 2-oxo-	1.85403e+09	2.38565e+09	7.65229e+08	2.74756e+09	3.66716e+09	5.65653e+09	2.31629e+09	4.97154e+09	3.3444e+09	5.28311e+09	4.16457e+09	2.03195e+09	7.24153e+08	2.92928e+09	6.17117e+08	1.52505e+09	1.43805e+09	1.36395e+09	2.39635e+09	8.34364e+08	7.34152e+08	8.73379e+08	1.45085e+08	1.55492e+09	3.84024e+08	1.04159e+09	7.70342e+08	2.33573e+09
Var_100	GC	M	M000000_A159003-101_MST_1585.2_EITTMS_	1.33469e+09	8.65738e+08	1.42262e+09	1.81835e+09	3.49758e+09	2.63271e+09	4.19852e+09	2.08792e+09	1.77378e+09	6.27724e+08	8.08524e+08	8.35757e+08	2.58463e+09	5.07691e+08	1.18942e+09	3.332e+08	1.48997e+09	1.39213e+09	2.70506e+08	1.66826e+08	8.15094e+08	3.98347e+08	1.3119e+08	2.25121e+08	7.04906e+08	1.99336e+08	4.08396e+07	1.05314e+08
Var_101	GC	U		1.05062e+11	1.43135e+11	7.90428e+10	1.01592e+11	1.02398e+11	1.23837e+11	8.98503e+10	9.07418e+10	9.82179e+10	1.26916e+11	7.05535e+10	9.97329e+10	1.06783e+11	1.54273e+11	8.24157e+10	1.14478e+11	1.47858e+11	1.90922e+11	1.01853e+11	1.4315e+11	1.16858e+11	1.52465e+11	1.11571e+11	1.46058e+11	1.33066e+11	1.51395e+11	1.02409e+11	1.35799e+11
Var_102	GC	U		2.19882e+09	1.78145e+09	6.21103e+09	5.53962e+09	5.13944e+09	1.30284e+09	9.48883e+08	2.56978e+09	3.63638e+09	1.315e+08	5.73512e+09	3.01163e+09	9.69533e+09	3.57074e+09	1.58745e+10	7.35399e+09	1.08219e+10	2.45056e+10	1.33183e+10	4.6828e+10	1.72823e+09	2.64836e+10	2.53698e+10	3.1292e+10	2.86181e+10	3.84172e+10	1.92069e+10	2.18273e+10
Var_103	GC	I	Tartaric acid	1.11771e+11	2.17366e+11	1.77746e+11	1.33329e+11	1.80156e+11	9.64758e+10	3.45804e+11	1.15872e+11	7.56992e+10	3.56743e+11	1.22044e+11	1.46523e+11	1.08382e+11	1.76791e+11	4.2909e+10	4.55389e+10	2.02267e+10	5.90929e+10	7.38252e+09	1.03362e+10	2.03478e+10	9.80106e+10	4.55966e+10	1.84912e+11	1.76446e+10	3.48749e+11	1.31991e+10	3.63519e+10
Var_104	GC	U		2.55351e+07	3.29676e+07	2.08541e+07	2.71585e+07	2.35344e+07	3.4628e+07	2.68344e+07	2.52228e+07	2.43761e+07	1.63667e+07	1.94024e+07	1.77095e+07	2.50283e+07	1.79451e+07	2.29816e+07	2.73525e+07	2.27118e+07	2.84973e+07	3.01197e+07	2.7661e+07	2.5079e+07	2.50059e+07	2.90619e+07	1.65991e+07	2.74041e+07	1.85103e+07	3.11352e+07	2.72091e+07
Var_105	GC	U		1.5258e+09	1.92781e+09	1.36977e+09	1.35941e+09	1.17522e+09	9.83041e+08	9.16822e+08	1.48107e+09	1.28221e+09	1.43938e+09	8.68971e+08	1.48766e+09	1.23074e+09	1.54499e+09	1.20613e+09	1.38813e+09	3.17425e+09	2.15296e+09	1.36045e+09	2.02545e+09	2.93855e+09	3.36406e+09	1.83722e+09	3.13999e+09	2.50818e+09	2.87421e+09	1.49231e+09	2.64749e+09
Var_106	GC	I	Phenylalanine	5.06023e+08	3.62792e+08	4.90778e+08	1.64012e+08	2.192e+08	1.43119e+08	1.49996e+08	4.05115e+08	3.11821e+08	4.38279e+08	1.20104e+08	3.58798e+08	8.54588e+08	8.93298e+08	1.60547e+08	2.88839e+08	4.6826e+09	1.14994e+09	6.49276e+08	2.60073e+09	4.5754e+09	4.64718e+09	1.2926e+09	5.85612e+09	3.4626e+09	4.23173e+09	8.28269e+08	3.52408e+09
Var_107	GC	U		2.07011e+07	2.73902e+08	5.91622e+07	9.17142e+07	1.31663e+08	1.5485e+08	2.59524e+08	2.42194e+08	5.07918e+07	3.90281e+08	1.20746e+08	7.93335e+07	6.2327e+07	4.4338e+08	4.16596e+07	2.36431e+08	1.16126e+07	5.5132e+07	302924	64166	5.97998e+07	2.02214e+08	6.39053e+08	6.13981e+08	3.95212e+07	6.80649e+08	9.37657e+08	1.40382e+08
Var_108	GC	A	Arabinose	6.0473e+08	2.21284e+09	5.45258e+08	4.76804e+08	1.07465e+09	9.71671e+08	8.79897e+08	1.55522e+09	6.88357e+08	1.6688e+09	6.90729e+08	1.39788e+09	7.93983e+08	2.21546e+09	5.35356e+08	4.66513e+08	4.42354e+08	3.72269e+08	2.53729e+07	1.37851e+07	4.69203e+08	5.07975e+08	2.03857e+07	1.24869e+08	1.9854e+08	7.2485e+08	7.24399e+06	1.56571e+07
Var_109	GC	I	Propane, 1,3-diamino-	13788.3	5801.79	15584.5	12713.5	49703	9210.84	12207.4	1794.22	22410.2	91279.3	5272.63	359.411	43825	424.11	29.7225	23033.1	3862.41	85633	6523.49	0	62.2567	11.9441	1531.99	87.2014	2143.6	1661.06	1538.53	153.052
Var_110	GC	I	Asparagine	6.33742e+07	2.82839e+08	1.01348e+08	1.74741e+08	3.53185e+07	1.48458e+07	3.88492e+07	2.38153e+08	4.68146e+07	5.27567e+08	2.75535e+07	1.97588e+08	7.36141e+07	9.06313e+08	4.93532e+07	2.25187e+08	4.79795e+08	7.88446e+08	8.67337e+07	2.92349e+08	7.88848e+08	1.27666e+09	9.34313e+08	6.07569e+09	2.98246e+08	2.4607e+09	4.05902e+08	6.33307e+08
Var_111	GC	M	M000000_A170001-101_MST_1700.2_EITTMS_	1.0855e+10	1.78048e+10	6.77344e+09	9.03085e+09	1.70755e+10	1.85899e+10	1.37178e+10	1.75591e+10	1.11143e+10	1.17134e+10	5.80227e+09	5.84709e+09	1.31763e+10	1.17222e+10	6.98173e+09	4.92967e+09	1.45079e+10	1.21091e+10	5.51566e+09	3.64746e+09	1.06735e+10	6.62025e+09	6.22985e+09	5.77827e+09	9.99615e+09	5.08727e+09	3.63739e+09	2.54986e+09
Var_112	GC	A	Suberic acid	3.26002e+07	3.93532e+07	3.5708e+07	4.01013e+07	1.00156e+08	7.56674e+07	3.80557e+07	4.51525e+07	4.18358e+07	3.50665e+07	4.51959e+07	1.88033e+07	3.77401e+07	5.3056e+07	2.55062e+07	1.95907e+07	5.60323e+07	4.1305e+07	1.64504e+07	1.5173e+07	1.80719e+07	2.28191e+07	9.4781e+06	1.29124e+07	7.14414e+06	2.78288e+07	6.47165e+06	1.81479e+07
Var_113	GC	A	Glucose, 1,6-anhydro, beta-	4.20827e+08	6.20996e+08	1.16273e+08	6.39528e+08	1.36149e+09	1.14725e+09	3.53389e+08	3.71563e+08	5.82293e+08	7.39032e+08	1.84789e+08	1.47432e+08	1.42094e+09	6.36823e+08	2.96192e+08	2.08641e+08	1.82949e+09	5.46096e+08	3.32106e+08	4.77692e+08	2.5451e+09	2.58404e+08	3.82057e+08	1.90393e+08	2.06161e+09	3.55653e+08	1.91457e+08	1.73488e+08
Var_114	GC	U		3.71878e+08	6.26562e+08	2.48158e+08	6.71985e+08	1.40081e+09	1.56037e+09	2.72904e+09	2.39358e+09	1.14294e+09	2.53651e+08	4.42603e+08	2.6675e+08	1.23703e+09	4.88142e+08	4.60345e+08	3.89081e+08	1.29644e+08	2.9779e+08	3.25065e+07	5.03262e+07	7.58008e+07	5.19848e+07	4.93051e+07	1.18303e+08	7.84504e+07	1.1914e+08	2.51033e+07	4.14629e+07
Var_115	GC	I	Ribitol	2.45053e+09	1.63924e+09	1.12541e+09	4.76484e+09	1.02965e+10	5.69682e+09	1.85631e+10	3.77178e+09	3.06005e+09	1.4024e+09	1.5439e+09	1.24035e+09	3.97043e+09	9.93461e+08	1.78589e+09	6.11082e+08	1.58894e+09	1.53319e+09	2.0315e+08	3.47311e+08	5.23155e+08	1.99319e+08	8.76323e+07	1.62952e+08	5.05583e+08	1.6737e+08	6.65396e+07	1.11327e+08
Var_116	GC	M	M000000_A174005-101_MST_1742.1_EITTMS_	1.11173e+09	2.7978e+09	1.05423e+09	1.42499e+09	2.30085e+09	2.77589e+09	4.20017e+09	4.02574e+09	2.49807e+09	1.14648e+09	1.23789e+09	1.28548e+09	2.53346e+09	2.54731e+09	9.40645e+08	8.43974e+08	6.03294e+08	1.30773e+09	1.25739e+08	1.61528e+08	2.56191e+08	3.87143e+08	4.43877e+07	3.04349e+08	1.9203e+08	5.32094e+08	3.87566e+07	1.38652e+08
Var_117	GC	I	Aconitic acid, cis-	2.02898e+09	1.67715e+09	2.39346e+09	2.00706e+09	5.48868e+09	4.15483e+09	3.25752e+09	2.71055e+09	4.17209e+09	1.68983e+09	8.05709e+08	1.72456e+09	5.25482e+09	2.28189e+09	2.11947e+09	7.19465e+08	4.64824e+09	1.41717e+09	1.1516e+09	4.81034e+07	3.31567e+09	8.27342e+07	3.81311e+08	1.00355e+08	3.16114e+09	1.31977e+08	4.18027e+07	1.15619e+07
Var_118	GC	I	Glutamine	7.8063e+08	0	2.54472e+09	0	0	0	0	0	0	0	2.34311e+08	0	1.45329e+08	0	2.75823e+08	1.47136e+08	6.74024e+08	3.03271e+08	2.5991e+09	1.01094e+10	9.33019e+08	7.72714e+09	1.29128e+10	2.15297e+09	1.50986e+09	5.95726e+09	5.30523e+06	1438.89
Var_119	GC	U		1.04602e+08	6.59683e+08	1.96012e+08	1.8473e+08	9.19452e+07	1.00323e+08	5.31685e+07	2.05597e+08	1.6874e+08	3.39321e+09	1.33001e+08	5.0104e+08	9.53197e+07	4.83258e+09	6.12913e+07	9.52657e+08	3.26057e+09	2.85589e+09	8.63766e+07	1.42597e+08	3.56209e+09	9.57284e+08	2.97718e+08	8.34212e+08	1.03507e+09	1.54277e+09	1.09609e+08	9.60673e+07
Var_120	GC	U		1.85182e+09	1.84964e+09	4.3897e+08	1.08658e+09	1.45908e+09	2.07333e+09	1.05412e+09	1.69512e+09	2.39458e+09	1.50141e+09	3.12846e+08	7.58738e+08	1.38966e+09	1.54873e+09	7.50968e+08	7.47331e+08	7.57493e+09	6.13892e+09	5.42874e+08	3.86024e+08	5.65102e+09	1.0255e+09	3.36702e+08	1.45876e+09	3.28998e+09	9.10506e+08	1.28924e+08	2.8213e+08
Var_121	GC	I	Shikimic acid	2.72986e+08	8.73365e+08	1.76389e+08	6.58558e+08	2.85116e+08	1.01152e+09	4.20057e+08	8.93635e+08	5.55997e+08	1.28302e+09	2.01988e+08	1.07059e+09	8.28118e+07	6.53265e+08	2.3881e+08	4.95925e+08	8.58596e+07	8.32668e+07	3.55672e+08	1.02136e+08	1.43754e+08	9.63882e+07	7.42709e+07	1.23383e+08	1.05539e+08	1.16503e+08	5.64851e+07	9.33536e+07
Var_122	GC	I	Isocitric acid	2.6133e+10	1.92118e+10	3.18076e+10	2.36095e+10	9.45243e+09	2.97782e+10	9.03904e+09	2.89807e+10	1.86036e+10	3.74984e+10	2.19354e+10	1.09492e+10	1.0211e+10	2.70605e+10	2.96442e+10	2.60389e+10	1.35482e+10	1.00558e+10	2.70853e+10	2.11117e+10	9.36132e+09	3.22149e+10	3.78687e+10	2.16221e+10	1.19562e+10	2.88031e+10	8.77172e+09	2.6794e+10
Var_123	GC	I	Citric acid	1.29249e+11	8.66964e+10	8.53049e+10	3.79054e+11	9.78766e+11	2.28148e+11	8.9376e+11	2.78839e+11	4.04069e+11	2.47479e+11	9.48399e+10	5.65945e+10	7.79021e+11	8.95807e+10	1.81564e+11	1.12455e+11	7.63348e+11	7.85573e+11	1.46112e+11	1.09308e+11	1.12703e+12	2.11291e+11	3.32614e+11	1.09748e+11	8.07746e+11	1.42926e+11	2.7142e+10	1.70805e+11
Var_124	GC	I	Ornithine	4.16806e+06	4.19364e+07	2.71622e+07	5.99814e+07	7.53423e+07	2.63505e+07	5.93426e+06	7.15581e+06	1.62639e+07	1.07713e+07	1.7286e+07	1.7034e+08	9.44388e+06	8.25551e+06	9.18243e+07	3.68547e+07	2.80378e+07	3.4509e+07	6.77338e+06	1.99486e+07	4.37392e+06	1.92334e+07	6.06826e+06	2.95889e+07	5.64147e+06	2.91706e+07	2.16089e+07	2.26229e+07
Var_125	GC	A	Arginine, DL-, -NH3	1.24319e+07	7.94008e+07	4.86206e+07	683099	996664	1.02351e+07	108373	624869	1.2024e+06	589148	1.20035e+06	189180	2.65799e+06	650318	2.54223e+06	506634	1.79107e+06	8.55444e+06	206198	9.97695e+06	687854	9.50476e+06	1.16549e+06	3.02031e+07	1.07687e+06	4.94514e+06	6.28814e+07	2.50984e+07
Var_126	GC	I	Quinic acid	4.3048e+11	6.20006e+11	2.72486e+11	5.1926e+11	3.06868e+11	4.13449e+11	4.01502e+11	5.59862e+11	3.57969e+11	5.91711e+11	2.79882e+11	3.06095e+11	2.7624e+11	4.1506e+11	2.68742e+11	3.49409e+11	4.55263e+11	3.32994e+11	2.26877e+11	2.34768e+11	3.06743e+11	2.31617e+11	1.5971e+11	2.82396e+11	3.34162e+11	2.80667e+11	1.66403e+11	2.14202e+11
Var_127	GC	I	Fructose	3.9485e+11	2.3177e+12	2.48702e+11	9.03322e+11	4.40584e+11	8.53592e+11	3.94782e+11	1.23463e+12	4.00184e+11	3.26814e+12	1.69225e+11	2.00294e+12	4.4975e+11	5.11311e+12	1.5544e+11	1.93662e+12	3.4197e+10	4.59667e+11	6.52949e+08	0	2.48359e+08	6.49684e+11	7.56793e+09	7.0192e+11	1.16931e+09	1.44062e+12	4.66454e+08	5.25222e+09
Var_128	GC	A	Mannose	0	1.69534e+10	0	4.56287e+08	0	5.21468e+06	0	1.92491e+09	7.40064e+09	1.16079e+10	0	6.00651e+09	0	5.58757e+09	0	2.05875e+10	251348	0	4.70212e+07	1.5289e+08	112895	2.84586e+10	4.22154e+06	2.45046e+10	846100	9.7008e+09	9.42129e+06	0
Var_129	GC	I	Lysine	1.60037e+09	4.6465e+09	1.43883e+09	1.57756e+09	2.03015e+09	2.24053e+09	6.97486e+08	1.71949e+09	1.32371e+09	3.55632e+09	5.06772e+08	1.74909e+09	2.04167e+09	1.6836e+09	6.32395e+08	8.62108e+08	9.01178e+09	6.41489e+09	5.44179e+09	4.9179e+09	6.83639e+09	8.61023e+09	3.34049e+09	1.0445e+10	6.33635e+09	1.25649e+10	3.5296e+09	5.34864e+09
Var_130	GC	I	Galacturonic acid	2.07991e+10	5.69351e+10	2.73364e+10	3.36455e+10	2.03277e+10	2.99025e+10	1.478e+10	4.41565e+10	1.66052e+10	4.55269e+10	1.21636e+10	6.02293e+10	1.1165e+10	3.66139e+10	1.67468e+10	4.18172e+10	5.17353e+08	1.65118e+09	5.57275e+08	6.41685e+08	1.99984e+08	3.92139e+08	2.62879e+08	3.91897e+08	3.15164e+08	1.26473e+09	2.65738e+08	1.9087e+08
Var_131	GC	I	Tyrosine	2.39744e+08	2.48498e+08	2.64337e+08	2.16209e+08	1.37901e+08	1.84149e+08	3.21124e+07	1.13471e+08	2.32511e+08	1.62462e+08	7.58795e+07	2.9304e+08	3.28358e+08	2.53932e+08	8.09879e+07	6.23647e+07	1.00701e+09	1.53758e+09	1.43692e+08	7.40951e+08	1.01322e+08	1.81178e+09	1.31355e+08	1.66155e+09	4.44699e+08	2.26756e+09	2.70309e+08	7.74689e+08
Var_132	GC	A	Inositol, myo-	1.95448e+11	9.26532e+11	7.57637e+10	2.9198e+11	2.77344e+11	6.67695e+11	2.79763e+11	4.80175e+11	2.47621e+11	7.88358e+11	7.43643e+10	3.09984e+11	2.24077e+11	6.53654e+11	1.16736e+11	3.05415e+11	6.28458e+10	6.95245e+10	4.44331e+10	2.54831e+10	5.44489e+10	6.27779e+10	3.16222e+10	1.25608e+11	5.68038e+10	7.67495e+10	3.75034e+10	2.80622e+10
Var_133	GC	I	Galactonic acid	2.76883e+09	2.72989e+09	2.06456e+09	6.77255e+09	3.25388e+09	4.23012e+09	4.42154e+09	9.49158e+09	3.51028e+09	2.68377e+09	2.19004e+09	7.57052e+09	4.21603e+09	3.89e+09	2.63513e+09	3.86711e+09	1.02144e+08	4.34179e+08	6.44659e+07	1.76055e+09	1.47159e+08	1.65814e+08	5.04914e+07	2.13702e+09	7.7874e+07	2.20108e+08	5.06169e+07	9.43184e+08
Var_134	GC	A	Gluconic acid	1.06716e+07	2.30253e+08	590039	2.29919e+07	2.04986e+07	7.00557e+06	445012	9.25365e+06	1.70589e+07	1.52412e+08	248206	2.57089e+07	474904	2.62402e+08	2.43746e+06	5.64688e+07	6.1476e+07	805287	3.28754e+08	4.74966e+07	1.23186e+08	2.43882e+07	5.35779e+07	1.24946e+08	6.64098e+07	2.80956e+07	3.56588e+07	1.20136e+07
Var_135	GC	M	M000000_A203003-101_MST_2023.2_EITTMS_	9.34915e+07	3.97645e+08	1.3058e+08	1.91597e+08	2.61153e+08	3.41566e+08	9.10287e+07	1.82765e+08	8.05904e+07	1.82714e+08	9.74699e+06	8.63873e+07	1.17548e+08	2.59068e+08	2.49406e+07	3.83377e+07	1.73708e+08	1.00635e+08	1.75936e+07	65.3902	4.78187e+07	1.44355e+08	1.63626e+08	6.67285e+07	7.81724e+07	8.92187e+07	521.277	1.31347e+08
Var_136	GC	U		3.33701e+07	9.50726e+07	1.86606e+07	3.36558e+07	7.32319e+07	6.12841e+07	4.72832e+07	6.35846e+07	3.8427e+07	5.5873e+07	2.16548e+07	1.82027e+07	3.31392e+07	6.09823e+07	2.23154e+07	1.60645e+07	3.56989e+07	4.92079e+07	1.79242e+07	1.86053e+07	3.65567e+07	1.53622e+07	1.78944e+07	1.11082e+07	3.16917e+07	2.70201e+07	7.9681e+06	1.20869e+07
Var_137	GC	I	Sinapic acid, trans-	2.59439e+08	2.72813e+09	1.30228e+08	1.46025e+08	5.51256e+08	2.19444e+08	6.56921e+08	1.6452e+08	1.96629e+08	2.31629e+09	5.51113e+07	1.19827e+09	7.2364e+08	2.49252e+09	1.73087e+08	1.79966e+09	5.47576e+08	3.95428e+09	3.52144e+08	1.48883e+09	4.64181e+08	2.00111e+08	1.96529e+08	1.57565e+09	4.24048e+08	1.38506e+09	8.42302e+07	7.249e+08
Var_138	GC	U		9.85388e+11	2.25688e+12	6.70292e+11	1.56269e+12	1.19789e+12	2.17136e+12	1.2177e+12	1.52553e+12	1.10326e+12	1.84202e+12	2.07194e+11	1.24171e+12	9.04755e+11	1.61065e+12	3.30362e+11	1.16606e+12	2.67262e+11	9.78898e+11	5.08439e+10	8.86255e+10	2.70025e+10	4.2171e+11	2.75465e+10	1.68027e+11	4.78451e+10	5.36957e+11	1.70913e+10	6.31096e+10
Var_139	GC	U		1.74939e+10	1.54272e+10	1.15516e+10	4.15519e+10	1.12382e+10	2.94188e+10	2.23032e+10	1.76933e+10	1.07676e+10	1.61957e+10	1.04202e+10	2.6685e+10	5.41258e+09	1.75849e+10	1.16154e+10	2.22132e+10	3.99768e+09	5.58859e+09	1.12115e+10	1.01887e+10	1.54217e+10	1.30034e+10	8.74297e+09	1.10866e+10	6.30323e+09	6.91225e+09	9.30904e+09	1.19826e+10
Var_140	GC	I	Caffeic acid, trans-	2.99775e+11	5.73974e+11	1.69467e+11	2.65089e+11	6.20312e+11	6.23259e+11	4.16524e+11	4.80627e+11	3.88589e+11	4.64144e+11	1.74093e+11	2.37987e+11	4.10326e+11	5.43603e+11	3.24879e+11	2.90657e+11	3.78209e+11	4.28543e+11	2.99583e+11	2.99204e+11	3.81408e+11	2.87538e+11	3.03736e+11	1.74692e+11	4.4475e+11	4.95316e+11	1.12134e+11	2.29717e+11
Var_141	GC	U		2.56493e+08	5.97038e+09	6.27398e+07	8.34412e+08	4.55154e+08	2.0222e+09	5.42119e+08	1.18769e+09	1.38876e+07	4.61114e+08	1044.68	3.32357e+07	1.63047e+07	4.53336e+06	22859.3	593502	3.6405e+08	2.64731e+09	2.16232e+08	2.65406e+08	9.55384e+07	1.14321e+09	1.03164e+08	2.60801e+09	9.67533e+07	2.31554e+09	9.46528e+07	1.63329e+08
Var_142	GC	I	Phytol	2.63213e+08	5.30657e+08	9.49238e+07	1.00885e+08	2.47585e+08	3.17672e+08	8.29767e+07	1.60945e+08	2.5622e+08	5.60786e+08	3.41128e+07	7.47549e+07	1.90785e+08	2.65292e+08	3.98897e+07	7.09296e+07	6.48791e+08	5.36792e+08	1.0772e+08	8.2643e+07	6.34969e+08	2.17177e+08	1.24032e+08	1.08727e+08	6.56415e+08	1.87937e+08	5.77188e+07	3.32518e+07
Var_143	GC	U		1.42458e+08	1.07089e+09	4.55124e+07	2.31417e+08	3.21662e+08	5.13403e+08	3.51523e+08	8.21734e+08	2.26654e+07	2.35721e+08	2.23831e+07	1.06761e+08	7.23676e+07	8.76581e+07	2.22261e+07	2.1903e+07	1.90174e+08	1.48442e+08	1.91173e+07	1.26166e+06	2.23505e+07	3.63067e+06	1.36329e+06	1.45849e+07	3.62676e+06	2.23146e+06	5.89914e+06	2.2581e+06
Var_144	GC	U		5.35194e+08	2.60523e+08	4.90014e+08	7.27616e+08	1.3287e+09	7.75236e+08	1.93206e+09	9.41518e+08	6.12884e+08	1.60844e+08	6.39744e+08	4.6356e+08	2.75002e+08	1.36307e+08	4.7609e+08	7.98825e+07	9.33637e+07	3.4728e+08	1.6297e+08	4.22759e+08	8.04788e+07	4.34435e+07	1.1209e+08	8.97154e+07	8.72206e+07	6.10484e+07	4.08864e+07	1.4462e+08
Var_145	GC	I	Octadecadienoic acid, 9,12-(Z,Z)-, n-	3.19766e+09	4.29685e+09	3.96185e+09	2.58273e+09	4.8015e+09	3.44988e+09	2.01849e+09	2.72439e+09	2.89788e+09	5.43671e+09	2.28548e+09	3.72152e+09	9.99605e+08	3.73644e+09	3.34154e+09	3.20542e+09	2.74805e+09	5.40348e+09	2.6604e+09	4.71054e+09	2.30964e+09	4.06446e+09	4.2097e+09	5.76178e+09	4.60514e+09	7.98395e+09	2.10047e+09	2.83867e+09
Var_146	GC	I	Octadecatrienoic acid, 9,12,15-(Z,Z,Z)-, n-	2.00748e+10	8.67003e+09	2.02938e+10	7.67776e+09	3.01728e+10	1.29147e+10	4.46967e+09	1.56814e+10	1.31548e+10	1.66194e+10	7.47903e+09	1.55997e+10	1.47239e+10	1.80282e+10	1.68578e+10	2.53539e+10	3.75983e+10	3.02368e+10	3.17734e+10	6.01147e+10	5.97854e+10	3.25177e+10	2.5421e+10	2.01927e+10	5.05134e+10	5.94731e+10	8.11728e+09	1.66534e+10
Var_147	GC	I	Tryptamine	1.4043e+08	5.08072e+08	6.24364e+07	2.12864e+08	2.00363e+08	9.40038e+07	1.67735e+08	1.06912e+08	1.21708e+08	7.46434e+07	9.0754e+07	4.71348e+07	1.24938e+08	8.38616e+07	1.35267e+08	4.59526e+07	1.70799e+08	4.27913e+08	5.86418e+07	5.62716e+07	2.05791e+08	1.15047e+08	1.40041e+08	4.95843e+07	1.22498e+08	5.89965e+07	6.66372e+07	6.16909e+07
Var_148	GC	I	Spermidine	3.83795e+07	8.87953e+07	1.9161e+07	3.2478e+07	4.6003e+07	3.43282e+07	1.03085e+07	4.80024e+07	5.83732e+07	8.31252e+07	455740	1.01898e+07	2.97504e+07	4.90596e+07	3.83872e+06	2.50119e+07	3.39071e+07	1.77769e+08	4.52861e+06	3.81055e+07	3.25367e+07	4.7088e+07	1.26058e+07	8.874e+07	3.52341e+07	7.71777e+07	1.91824e+07	2.52604e+07
Var_149	GC	U		1.56161e+09	4.87242e+07	8.11879e+08	1.07321e+09	1.30143e+09	8.88223e+08	8.21538e+08	3.11812e+08	5.06862e+08	6.34776e+08	1.59158e+08	1.28155e+08	1.19339e+09	6.84737e+08	8.64756e+08	3.06568e+08	1.9961e+10	7.66045e+09	1.25996e+10	4.01411e+09	1.06877e+10	3.13329e+09	5.50578e+09	3.14174e+09	8.20508e+09	1.92782e+09	2.94253e+09	2.05103e+09
Var_150	GC	I	Cystine	2.50025e+08	3.78548e+08	1.15159e+08	3.20411e+08	3.36719e+08	3.88032e+08	3.24983e+08	4.92819e+08	3.76353e+08	3.77499e+08	1.09934e+08	2.51617e+08	3.59457e+08	6.52245e+08	1.35435e+08	1.44001e+08	4.02944e+07	1.11848e+08	2.02258e+07	4.65341e+07	3.05769e+07	4.44503e+07	2.9144e+07	7.04171e+07	2.78646e+07	4.67889e+07	1.17398e+07	3.05231e+07
Var_151	GC	I	Glucose-6-phosphate	1.24608e+09	6.88477e+09	5.68714e+08	1.92344e+09	1.98142e+09	3.0374e+09	7.01849e+08	3.01663e+09	3.46045e+08	7.38202e+09	2.45559e+08	3.69071e+09	7.9226e+07	2.15416e+09	1.31334e+08	1.23729e+09	3.72928e+08	2.01969e+09	1.98813e+08	3.47148e+08	1.95599e+08	3.49109e+09	6.65787e+07	4.25193e+09	2.46289e+08	4.51917e+09	2.96783e+08	4.54333e+08
Var_152	GC	M	M000000_A237001-101_MST_2373.4_EITTMS_	9.31197e+08	2.8852e+09	6.86911e+08	9.31225e+08	1.38599e+09	8.74725e+08	8.97813e+08	1.39033e+09	7.14531e+09	1.04307e+10	2.83911e+09	2.03619e+09	1.03514e+10	2.33251e+10	5.74857e+09	5.50357e+09	1.53299e+08	2.89937e+08	7.52662e+07	1.37066e+08	1.26295e+08	3.70312e+08	2.15325e+08	3.20591e+08	2.33889e+08	4.419e+08	1.33082e+08	1.61872e+08
Var_153	GC	M	M000000_A237002-101_MST_2370.2_EITTMS_	3.67185e+09	2.55045e+09	2.67176e+09	3.07072e+09	8.72769e+09	6.75065e+09	5.6173e+09	2.88694e+09	4.69813e+09	1.41373e+09	1.36436e+09	8.20288e+08	7.01795e+09	1.40079e+09	2.7088e+09	7.43048e+08	7.02235e+09	2.70797e+09	2.73648e+09	8.3098e+08	5.96559e+09	6.19594e+08	1.92514e+09	4.25864e+08	4.3518e+09	3.99341e+08	6.53965e+08	3.75266e+08
Var_154	GC	U		7.02911e+08	7.75464e+08	6.88774e+08	6.26326e+08	9.97486e+08	1.11837e+09	9.29873e+08	1.44263e+09	8.32371e+08	8.819e+08	6.13598e+08	4.55934e+08	7.75331e+08	7.71656e+08	9.23758e+08	3.77282e+08	3.67308e+08	2.76703e+08	1.37843e+08	1.21723e+08	3.08848e+08	1.60666e+08	1.50203e+08	5.63367e+07	2.71925e+08	2.68762e+08	4.38421e+07	6.3407e+07
Var_155	GC	U		1.73415e+07	3.22568e+07	4.49611e+07	1.3014e+08	1.28206e+08	8.93999e+07	5.07031e+08	1.08363e+08	1.39936e+07	1.57585e+07	1.55289e+07	2.50495e+07	4.61211e+07	1.18696e+07	3.60871e+07	1.18771e+07	9.48918e+07	4.87093e+07	2.71438e+07	9.29672e+06	8.23241e+07	1.28748e+07	1.44197e+07	7.13898e+06	2.47077e+07	2.38209e+06	2.71639e+06	5.97783e+06
Var_156	GC	U		4.26041e+06	1.20543e+07	2.42603e+07	2.95531e+07	7.66208e+07	5.9049e+07	3.67576e+07	9.6453e+07	4.45773e+07	5.39543e+06	1.09854e+07	1.74541e+07	1.93188e+07	1.75382e+07	3.17444e+07	1.7277e+07	5.94232e+07	4.13205e+07	1.78594e+08	1.364e+08	6.0822e+07	1.07125e+08	8.93556e+07	4.18393e+07	1.07658e+08	1.40366e+08	2.05949e+07	7.12304e+07
Var_157	GC	U		103313	161238	95533	9363.8	38671.1	243818	58.786	60175.1	1322.91	135774	27576.1	9797.69	26863.3	41009.5	18197.2	49961.5	347250	498926	27578.8	155864	8601.09	735205	756430	675352	1.71456e+06	590951	8894.03	79519.8
Var_158	GC	A	Inositol-1-phosphate, myo-	4.11521e+08	4.39569e+08	1.52639e+08	2.85103e+08	3.70961e+08	4.68313e+08	6.019e+07	2.82296e+08	1.02218e+08	4.08806e+08	1.06827e+08	2.75515e+08	1.04959e+08	2.96831e+08	1.50188e+08	2.29231e+08	3.37164e+08	5.77325e+08	3.05404e+08	2.47825e+08	2.4872e+08	2.74387e+08	2.0967e+08	5.91829e+08	2.78027e+08	3.76474e+08	1.88024e+08	1.4807e+08
Var_159	GC	U		1.15534e+06	62224	377618	102471	974616	225733	54012.2	386422	58272	682048	322190	893264	14150	644480	606645	19070.8	401318	202275	455338	992553	225511	76312.9	375259	168774	1.17253e+06	1.92887e+06	91749.4	45477.5
Var_160	GC	U		2.40163e+06	7.3899e+06	978084	1.24467e+06	4.24255e+06	1.10431e+07	1.018e+06	2.71964e+06	4.24998e+06	8.69454e+06	2.24653e+06	2.68354e+06	1.31259e+06	1.1305e+07	709478	581941	7.81585e+06	3.67419e+06	2.6629e+06	648382	1.78483e+07	4.77859e+06	2.26029e+06	2.19771e+06	1.08222e+07	2.96622e+06	219607	315230
Var_161	GC	I	Tryptamine, 5-hydroxy-	3.19971e+07	1.05616e+08	1.25296e+08	3.79586e+07	1.00983e+08	3.51902e+07	1.69566e+08	5.14235e+07	3.16822e+07	8.48743e+07	5.6022e+07	5.28249e+07	5.05046e+07	6.99306e+07	6.1403e+07	6.1973e+07	4.84132e+07	2.23696e+08	4.74091e+07	7.33409e+07	4.40872e+07	1.16565e+08	1.10955e+08	1.25541e+08	1.88573e+08	7.51953e+07	4.47239e+07	3.83384e+07
Var_162	GC	U		1.07249e+07	1.55845e+07	2.49864e+06	6.07544e+06	912145	1.19588e+07	160668	1.06306e+07	6.45886e+06	2.5597e+07	1.366e+06	8.0443e+06	5.46493e+06	1.90429e+07	4.82987e+06	2.55965e+07	4.71486e+06	1.81972e+07	1.04724e+07	1.45601e+07	1.59405e+07	1.45324e+07	8.8643e+06	4.86663e+07	9.16017e+06	1.93522e+07	4.84547e+06	8.50968e+06
Var_163	GC	U		809468	2.59346e+08	13341.8	1.7076e+06	80885.9	5.52165e+06	695.488	4.3287e+06	27510.9	1.98014e+08	180679	1.5588e+07	222.842	1.02979e+08	275760	6.05414e+07	109827	2.04569e+06	632393	21360	24021.3	253935	108947	469977	473176	1.81351e+06	140.721	7336.3
Var_164	GC	M	M000000_A255001-101_MST_2551.2_EITTMS_	2.35099e+08	1.4773e+09	5.8475e+07	1.1082e+06	4.30275e+08	3.85718e+08	2.81287e+08	1.34252e+08	9.6146e+07	8.28594e+08	1.88908e+07	3.55803e+08	8.48837e+07	1.09051e+09	2.39401e+07	3.69917e+08	1.04249e+09	6.49417e+08	1.00073e+08	2.00737e+08	1.76874e+09	9.64623e+08	5.15994e+07	1.5411e+09	7.51973e+08	1.41629e+09	1.79825e+07	3.6376e+08
Var_165	GC	A	Docosan-1-ol, n-	1.67645e+10	2.69497e+10	6.06435e+09	9.88257e+09	1.13202e+10	2.32972e+10	1.03485e+10	3.22564e+10	2.15724e+10	4.43178e+10	1.23127e+10	1.73825e+10	2.38007e+10	6.36237e+10	1.55693e+10	2.29982e+10	1.76809e+10	2.46494e+10	5.44404e+09	6.88396e+09	1.24881e+10	1.47969e+10	6.55779e+09	1.49704e+10	1.06706e+10	1.85243e+10	2.98809e+09	3.98676e+09
Var_166	GC	U		9.72147e+07	7.57193e+07	5.17921e+06	1.03941e+08	5.84251e+07	3.36347e+08	3.76737e+07	1.06888e+08	1.54266e+08	1.34898e+08	3.01932e+07	8.99599e+06	4.67117e+07	1.14762e+08	1.12665e+07	7.28062e+07	160910	262493	134299	4840.2	0	104716	87436.6	3870.62	248214	3270.4	73332.5	121656
Var_167	GC	U		2.09661e+06	2.36849e+06	15566.8	169738	496088	3.59119e+06	171639	688299	1.50255e+06	5.90052e+06	54416.4	210553	577015	5.86695e+06	83549.3	359634	1.03741e+06	2.2753e+06	731727	236031	2.42792e+06	1.97722e+06	1.12351e+06	834010	2.81372e+06	2.58734e+06	538119	134845
Var_168	GC	U		1.67102e+08	1.10117e+09	1.09454e+08	4.31902e+08	3.63282e+07	2.25035e+08	1.80116e+08	2.81768e+09	1.95784e+08	8.56302e+08	3.12795e+08	2.40533e+09	4.80389e+07	1.07111e+09	1.98733e+08	2.63695e+09	1.19972e+09	2.82476e+09	1.88487e+09	2.40321e+09	9.74716e+08	2.11092e+09	8.29988e+08	7.00273e+09	3.87546e+08	2.86222e+09	7.42841e+08	2.04441e+09
Var_169	GC	I	Trehalose	1.1748e+08	5.38381e+08	8.64124e+07	1.6423e+08	1.16783e+08	2.30599e+08	3.28276e+08	26885.6	1.49868e+08	4.5958e+08	1.39075e+08	10473.1	6.28391e+07	4.8594e+08	4.36971e+08	5.02288e+08	1.07117e+09	5.00946e+08	1.83098e+09	23835.1	5.53708e+09	2.43301e+08	1.14673e+09	112743	2.6258e+09	3.97266e+08	4.84685e+08	35991.6
Var_170	GC	I	1-Tetracosanol	7.93773e+09	1.03413e+10	6.08558e+09	7.19137e+09	6.6171e+09	9.47291e+09	7.81498e+09	1.38838e+10	9.15839e+09	1.40535e+10	6.56073e+09	6.53751e+09	7.84912e+09	1.38157e+10	6.62645e+09	6.75618e+09	6.41139e+09	4.70871e+09	2.59565e+09	2.06331e+09	4.44056e+09	3.12203e+09	2.04257e+09	3.27508e+09	3.77593e+09	3.78287e+09	1.2519e+09	1.13333e+09
Var_171	GC	I	Maltose	515463	86815.2	9256.96	14189.4	783901	369343	2982.67	24062.2	378880	106580	810.138	50388.1	17176.7	210052	11059.7	79308.5	197.527	53643	75.6875	201400	63513.4	48039.2	111029	73926.7	60395	91645.7	22313.4	540932
Var_172	GC	U		6.40448e+07	2.22615e+07	3.55171e+07	1.8562e+06	1.37257e+08	7.47581e+07	2.65685e+08	1.57409e+08	2.84983e+07	2.05713e+06	1.87614e+08	741427	2.32305e+07	6.13808e+07	9.26311e+07	634535	3.35891e+07	2.96365e+06	2.52346e+06	239684	1.78349e+07	4.42298e+07	9.67931e+07	1.99598e+06	1.37423e+07	8.38192e+07	1.81268e+06	254511
Var_173	GC	U		496547	35543.7	159081	472002	155610	894801	7168.86	192413	113401	338635	136498	285210	1.2865e+06	45675.2	344416	431999	1.05132e+06	818042	643019	1.82581e+06	1.4164e+06	1.02983e+06	754639	381282	644969	1.85354e+06	1.11512e+06	1.16331e+06
Var_174	GC	U		1.41686e+08	1.2977e+08	1.05633e+07	3.89519e+07	5.95943e+07	1.6587e+08	4.01839e+07	7.62246e+07	9.03092e+07	1.65553e+08	1.19884e+07	1.08584e+07	4.24582e+07	8.49056e+07	1.11742e+07	1.67323e+07	3.06098e+07	2.15927e+07	1.33706e+07	5.05977e+06	2.75769e+07	1.8366e+07	1.08485e+07	1.46894e+07	3.03653e+07	1.91281e+07	7.17e+06	1.54353e+06
Var_175	GC	U		3.24222e+06	1.79093e+06	2.68321e+06	1.40345e+06	1.69439e+06	859507	2171.35	1.07484e+06	2.16175e+06	2.88629e+06	1.88191e+06	853104	1.19867e+06	1.58252e+06	7.91514e+06	4.04064e+06	5.5535e+06	1.90887e+07	8.43178e+06	6.19267e+06	3.01078e+06	2.86818e+06	3.2413e+06	6.79544e+06	3.70365e+06	7.49593e+06	1.63023e+06	2.23071e+06
Var_176	GC	U		151823	3.22232e+06	40.5676	213.818	834.149	225668	63.0585	166.784	360802	4.81453e+06	884.224	195987	118661	9.58894e+07	30716.7	1.51963e+06	4.1166e+07	8.30593e+06	6.32971e+06	2874.27	4.48393e+07	6068.41	40870.5	215649	6.83261e+07	5054.35	170.314	305519
Var_177	GC	U		4.95352e+08	4.45562e+08	2.62476e+08	3.90109e+08	4.47609e+08	6.18213e+08	2.19965e+08	3.44525e+08	4.34388e+08	3.24587e+08	1.54854e+08	1.86496e+08	3.02324e+08	3.0688e+08	3.27146e+08	2.21255e+08	3.93445e+08	3.1881e+08	2.29828e+08	1.54322e+08	2.54509e+08	2.08709e+08	1.72568e+08	1.38527e+08	2.41966e+08	1.4811e+08	1.28609e+08	1.26062e+08
Var_178	GC	U		3.02033e+09	9.19782e+09	1.06571e+09	1.19105e+09	2.93899e+09	4.91143e+09	2.97793e+09	3.31489e+09	1.64537e+09	1.54313e+10	1.28263e+09	2.56802e+09	1.10429e+09	1.10625e+10	7.60104e+08	2.95695e+09	1.0915e+09	6.05297e+08	5.45123e+08	1.84162e+08	1.06685e+09	6.7876e+08	3.74612e+08	1.44157e+09	9.42151e+08	1.17174e+09	1.70122e+08	2.93122e+08
Var_179	GC	U		228299	2794.68	25398.3	15600.4	2.01326e+06	298629	150459	43566.9	2.20241e+06	1498.12	1026.15	260715	4.50966e+06	539.169	4284.34	4445.94	546670	131869	30.8108	242533	17603.6	81899.4	239.867	3076.56	497180	47942.8	12829.3	83215.9
Var_180	GC	U		47.9533	1944.57	3707.73	34.422	62704.3	26.3845	1350.05	6744.8	1.03292e+06	835.409	5781.08	594.059	118067	38933.3	0	8365.92	82.0514	5371.65	4819.19	8895.5	7569.92	12597.7	70766.2	1700.39	557218	12291.9	508.645	3741.02
Var_181	GC	U		58304.1	573466	4.36796e+06	8.54242e+06	3.68968e+06	829498	4.27982e+07	1.08541e+07	57500	226130	804663	1.14471e+06	623792	123980	266603	548718	102966	116805	347463	37205.9	220866	238325	11171.9	388758	255437	6744.59	1772.84	272611
Var_182	GC	U		1.35631e+07	5.13114e+07	1.22676e+07	3.67402e+07	2.60218e+06	1.04767e+07	2.38033e+07	2.81025e+08	1.07221e+07	1.47057e+07	2.01759e+07	1.27926e+08	4.51808e+06	1.45532e+07	8.34523e+06	9.47094e+07	1.7253e+08	1.62248e+08	2.0504e+08	1.73769e+08	1.31714e+08	7.62916e+07	7.25004e+07	2.76214e+08	3.58932e+07	7.70377e+07	6.42835e+07	1.13304e+08
Var_183	GC	U		6.17339e+08	6.38347e+08	6.89339e+08	5.52335e+08	7.40391e+08	6.25207e+08	7.26783e+08	7.43462e+08	6.63987e+08	6.87299e+08	5.75081e+08	5.65438e+08	6.07079e+08	6.63119e+08	5.34492e+08	6.1279e+08	6.18042e+08	4.07979e+08	6.10409e+08	4.88209e+08	5.93962e+08	5.07448e+08	5.2798e+08	4.87809e+08	6.48177e+08	5.34858e+08	5.33395e+08	4.74492e+08
Var_184	GC	I	1-Hexacosanol	5.0046e+09	7.04685e+09	7.04492e+09	6.26601e+09	6.06797e+09	6.44908e+09	8.33197e+09	7.85288e+09	4.76239e+09	8.6053e+09	3.47995e+09	2.86211e+09	3.46901e+09	6.38617e+09	2.82479e+09	2.40943e+09	2.1838e+09	8.00354e+08	1.35069e+09	3.70258e+08	1.36145e+09	5.59748e+08	4.0426e+08	5.28357e+08	1.58946e+09	8.20249e+08	4.12913e+08	2.28639e+08
Var_185	GC	U		4.68364e+08	3.26126e+08	5.65403e+08	5.69199e+08	7.17865e+08	1.65717e+08	4.79987e+08	3.78126e+08	2.06204e+08	2.75042e+08	3.72366e+08	3.4809e+08	3.17591e+08	3.71404e+08	7.40059e+08	3.7142e+08	8.29504e+08	8.44951e+08	4.00384e+08	6.71178e+08	4.5619e+08	3.66768e+08	5.49103e+08	3.52884e+08	5.89989e+08	5.33507e+08	3.1778e+08	4.23046e+08
Var_186	GC	A	Quinic acid, 3-caffeoyl-, cis-	3.01981e+09	1.03906e+09	2.23144e+08	2.4492e+09	8.1371e+09	5.28899e+09	5.94574e+09	2.64985e+09	6.44545e+09	7.03911e+08	3.00912e+09	7.12351e+08	7.54334e+09	7.5508e+08	3.5379e+09	5.46834e+08	6.07464e+09	2.43322e+09	1.07092e+09	8.36923e+08	4.36618e+09	3.30509e+08	4.73734e+08	4.10707e+08	4.92178e+09	4.97569e+08	2.20778e+08	2.64768e+08
Var_187	GC	I	Galactinol	5.9591e+07	7.81999e+07	4.63189e+08	2.22536e+08	1.39521e+09	1.37133e+08	6.31065e+09	2.49559e+10	1.27744e+08	3.59345e+07	1.32567e+09	4.34898e+08	2.65639e+08	1.35557e+08	6.5956e+08	1.55707e+07	1.79662e+08	7.02771e+07	6.2339e+07	1.51969e+07	1.01496e+07	1.49815e+08	2.69638e+06	1.17904e+07	1.4048e+07	2.35088e+07	562428	2.37984e+07
Var_188	GC	U		2.34043e+07	1.72753e+07	3.58693e+07	1.96042e+07	4.14106e+07	1.4773e+07	7.00148e+06	7.87118e+06	1.52384e+07	2.20532e+07	2.31994e+07	1.48122e+07	2.47333e+07	1.91698e+07	4.12836e+07	2.70678e+07	5.46049e+07	4.81128e+07	3.58557e+07	4.86136e+07	3.86116e+07	2.79838e+07	3.20686e+07	3.74448e+07	5.03938e+07	6.80189e+07	2.19008e+07	2.68208e+07
Var_189	GC	U		7.11097e+07	6.03647e+07	8.04723e+07	1.04062e+08	1.57883e+08	7.00438e+07	1.62251e+08	2.13395e+08	6.3154e+07	3.44172e+07	5.59205e+07	5.15055e+07	6.77132e+07	3.06273e+07	4.00957e+07	2.28394e+07	1.70254e+08	5.65428e+07	9.62096e+07	3.16595e+07	1.39417e+08	3.00886e+07	8.28065e+07	5.55531e+07	9.18882e+07	1.35867e+07	6.47413e+07	1.26219e+07
Var_190	GC	U		917602	1.09234e+06	320528	282401	1.50623e+06	1.26854e+06	94494.3	165055	1.4286e+06	88794.1	89118.9	129368	504323	1.17931e+06	183497	329140	47662.8	194970	417734	70746.6	2.57101e+06	99087.3	184933	1003.08	892041	89792	77415.2	35943.8
Var_191	GC	U		1.86587e+07	4.22704e+07	6.98244e+06	1.31194e+07	1.88871e+07	3.94123e+07	1.02698e+07	2.07029e+07	2.07034e+07	1.70872e+07	4.34159e+06	2.75427e+06	4.77527e+06	9.49485e+06	7.2816e+06	5.60778e+06	1.4373e+07	1.06302e+07	1.08779e+07	1.52835e+06	9.31571e+06	5.80378e+06	8.5485e+06	3.4304e+06	5.56114e+06	2.31408e+06	1.78223e+06	3.14028e+06
Var_192	GC	U		131680	303918	3.12643e+06	1.5834e+06	1.76561e+06	139242	1.54079e+06	681288	330479	2.9767e+06	1.63169e+06	448817	89468.9	1.07718e+06	576940	458082	245263	74633.5	279214	59786.7	246945	29089.7	214971	91474.6	146077	104445	362486	478.023
Var_193	GC	U		2.52738e+07	6.85134e+06	1.1785e+07	1.07716e+07	4.08811e+07	3.24857e+07	1.92374e+07	4.8771e+06	2.09569e+07	2.76732e+06	3.09781e+06	1.10012e+06	1.83709e+07	5.56292e+06	6.87234e+06	175345	4.48274e+07	5.22422e+06	1.21743e+07	1.27575e+06	4.68652e+07	1.15711e+06	1.963e+07	1.32443e+06	4.47527e+07	136001	2.22632e+06	110588
Var_194	GC	U		1396.11	10726.1	1809.63	130.126	5386.86	4.61178	591.446	4083.38	138.74	668.83	724.832	1349.8	706.657	751.255	19.6616	2982.04	2301.69	1153.23	40.721	2202.59	75.2216	807.36	2553.9	527.681	7829.02	10508.6	1982.58	35.1522
Var_195	GC	M	M000000_A311002-101_MST_3110.4_EITTMS_	7.04056e+09	6.82413e+09	2.16705e+09	1.9727e+09	5.04214e+09	1.19886e+10	2.90813e+09	3.77517e+09	7.4506e+09	5.98739e+09	1.64895e+09	1.02688e+09	8.05527e+09	1.1228e+10	2.86613e+09	2.15128e+09	1.33932e+07	1.99669e+08	7.18255e+06	7.07395e+06	462224	9.02218e+06	1.21701e+07	1.52608e+06	1.88552e+06	1.19859e+07	1.02946e+07	1.22117e+07
Var_196	GC	A	Quinic acid, 3-caffeoyl-, trans-	1.95671e+11	9.16716e+10	4.99103e+09	1.19007e+11	5.99188e+11	9.41282e+11	2.67498e+11	1.63366e+11	2.47424e+11	7.62837e+10	2.85045e+10	1.60389e+10	4.18562e+11	4.7018e+10	4.67388e+10	1.04292e+10	1.54361e+11	2.34742e+11	1.2589e+10	3.70278e+09	1.2223e+11	3.88295e+09	6.01041e+09	3.23044e+09	1.07071e+11	3.66678e+09	1.38167e+09	1.01498e+09
Var_197	GC	U		2.58869e+07	2.58764e+07	3.66798e+07	1.78592e+07	2.26752e+07	2.68311e+07	6.3222e+07	3.05539e+07	1.64976e+07	7.32575e+06	2.16721e+07	6.03472e+06	9.19332e+06	3.26757e+07	1.48248e+07	1.70194e+06	6.13029e+06	861823	4.75037e+06	713743	1.63304e+06	616671	206437	1.31116e+06	900798	2.49366e+06	1.77109e+06	471080
Var_198	GC	U		1.20293e+07	1.40108e+07	5.93711e+06	1.93347e+06	1.97995e+07	7.75914e+06	6.77698e+06	6.41716e+06	1.28813e+07	287537	5.02303e+06	341399	1.4566e+07	1.10891e+06	3.44097e+06	223015	3.14529e+07	7.84392e+06	1.03118e+07	519432	2.00752e+07	2.33042e+06	4.68483e+06	1.1275e+06	1.50973e+06	340707	3.14964e+06	98921.4
Var_199	GC	U		1.17857e+07	4.74353e+06	1.67309e+06	4.2094e+06	2.48246e+07	4.84176e+07	988425	6.90722e+06	1.58967e+07	3.75737e+07	159758	2.67253e+06	3.55015e+07	2.49874e+07	5.12879e+06	5.0945e+06	2.83316e+07	1.43141e+07	1.65432e+07	8.71808e+06	1.59127e+08	5.56607e+06	7.77516e+06	1.14687e+07	3.86591e+07	1.07538e+07	889304	3.16248e+06
Var_200	GC	U		4.6231e+06	5.33174e+06	966017	4.10949e+06	2.81737e+06	5.62735e+06	671118	3.50042e+06	1.79127e+06	8.25094e+06	829903	526187	1.20566e+07	1.29101e+07	1.06895e+06	1.88007e+06	5.95372e+06	4.47837e+06	2.31886e+06	1.6548e+06	2.1746e+07	673856	1.66877e+06	1.91666e+06	1.80053e+07	3.22999e+06	1.11344e+06	971735
Var_201	GC	U		29.7014	2744.41	2812.9	377.472	296.027	1200.93	348.073	2499.04	93.9725	24.2078	16.4667	92.6001	167.4	5.89302	323.494	88.1251	713.69	2007.89	4580.03	83.8675	3209.84	22.8782	2211.33	688.092	29.6837	53.6175	1320.7	22.3115
Var_202	GC	U		6.31525e+07	7.82539e+07	9.91251e+06	1.47793e+07	4.41837e+07	3.30112e+07	7.87445e+06	3.70183e+07	8.20335e+07	8.76004e+07	6.50597e+06	2.64383e+07	5.32351e+07	7.96387e+07	1.12067e+07	1.54049e+07	6.27083e+07	3.66521e+07	6.31634e+06	7.4062e+06	1.34366e+07	2.22075e+07	7.33923e+06	2.5636e+07	1.36281e+07	1.11773e+07	6.23071e+06	3.26483e+06
Var_203	GC	A	Stigmasterol	1.87533e+09	3.17437e+09	1.43449e+09	1.59784e+09	1.95163e+09	1.95429e+09	1.99534e+09	3.3106e+09	2.25104e+09	3.20018e+09	1.53451e+09	1.9707e+09	1.27198e+09	2.79489e+09	1.17481e+09	1.4912e+09	1.62161e+09	1.35036e+09	1.31821e+09	7.14135e+08	1.2312e+09	9.16801e+08	1.03393e+09	1.64162e+09	9.80893e+08	1.02375e+09	7.36258e+08	5.98003e+08
Var_204	GC	U		386.554	4469.9	1108.87	66.6581	118.736	145.829	0	4118.13	222.114	2259.65	88.4893	610.246	2239.57	659.448	2.97485	141.265	239.347	47.2144	2636.31	0	11161.2	8472.52	497.851	131.028	4.28776	7.70076	276.83	279.766
Var_205	GC	U		774.067	1063.64	336.136	209.765	20.4736	9.51811	13.9731	11.1255	3.33619	3.0616	1.3785	12.4345	70.3867	110.855	158.304	303.308	36.9083	213.655	3.25265	258.934	57.551	1918.2	2.16725	3725.47	87.8127	631.527	3175.1	212.437
Var_206	GC	I	Raffinose	1.22629e+10	1.88559e+11	4.63884e+09	3.98753e+11	4.27049e+11	7.4547e+11	3.18223e+11	4.54174e+11	1.78918e+11	8.41656e+11	2.58557e+10	4.67107e+11	4.48572e+10	4.24852e+11	3.18871e+10	5.05887e+10	2.11048e+06	3.85537e+08	0	190.825	9.0061	1.33901	38483.6	159190	1047.78	0	0	13329.4
Var_207	GC	A	Sitosterol, beta-	1.53493e+09	6.06345e+09	1.08433e+09	5.69133e+09	4.79812e+09	6.14468e+09	3.71338e+09	5.97342e+09	4.15086e+09	9.94602e+09	1.49058e+09	5.19773e+09	1.96146e+09	8.98722e+09	1.13317e+09	3.22296e+09	8.13689e+08	1.2797e+09	4.77901e+08	5.72878e+08	4.97118e+08	1.02877e+09	1.96515e+08	1.73363e+09	5.11938e+08	8.66123e+08	5.74873e+08	4.89456e+08
Var_208	GC	U		35448.6	2.01877e+06	352239	516286	208395	867153	2.06819e+06	2.61068e+06	1.48129e+06	3.64534e+06	187073	31400.3	1.86514e+06	3.50691e+06	192339	929272	1.38272e+06	67215.4	218693	1394.71	135940	25523.6	22407.5	20095.4	228968	86921.7	4177.37	764296
Var_209	GC	U		4.31269e+06	1.75385e+07	44462.5	4.62776e+06	4.32601e+06	6.76377e+06	1.61789e+06	1.13886e+07	4208.54	568364	50963	367413	140910	1.82e+07	6661.53	23272.1	6277.13	2901.89	4611.44	7496.88	0	0	3063.22	7197.21	52441.6	100140	0	92.6234
Var_210	GC	U		580.234	45810.4	27771.2	1472.15	64313.2	11523.7	14882.7	41700.2	1468.29	5114.9	6534.44	23.1308	9296.37	6049.04	41064.6	694.866	11945.4	796.962	10729.6	5490.59	16945.4	131.544	635.325	794.84	2182.01	14403.4	71.0341	460.43
Var_211	GC	I	Proline	1.11971e+08	6.90024e+08	5.96698e+07	1.84228e+08	8.82843e+07	1.71418e+08	2.51619e+07	1.27063e+08	2.31058e+08	7.57704e+08	1.32796e+07	4.11131e+07	1.7696e+08	5.12296e+08	2.26733e+07	4.34638e+07	3.27082e+08	5.26334e+08	1.01832e+08	1.13236e+08	3.79061e+08	1.42293e+08	2.0023e+08	2.06284e+08	2.18798e+08	4.02043e+08	5.21869e+07	7.032e+07
Var_212	GC	I	Pyroglutamate	3.24979e+09	7.24104e+09	2.81056e+09	4.75494e+09	3.61402e+09	4.8413e+09	3.31581e+09	3.60443e+09	4.76512e+09	6.87346e+09	2.25446e+09	3.65207e+09	6.13114e+09	8.96302e+09	3.28179e+09	5.92042e+09	1.28277e+10	2.14789e+10	6.26017e+09	1.01144e+10	6.70504e+09	1.03948e+10	7.84259e+09	1.26865e+10	8.11633e+09	9.85425e+09	7.23679e+09	9.13975e+09
Var_213	GC	I	Glutamate	3.62424e+08	8.19345e+08	2.68037e+08	4.96449e+08	3.28914e+08	5.71984e+08	3.52796e+08	3.88459e+08	5.01443e+08	7.59315e+08	2.18505e+08	4.54859e+08	6.63608e+08	1.10671e+09	3.30021e+08	6.95373e+08	1.19562e+09	2.02993e+09	5.54382e+08	1.0037e+09	5.72779e+08	9.64869e+08	6.34171e+08	1.20998e+09	7.29546e+08	9.47791e+08	5.19059e+08	9.01689e+08
Var_214	GC	I	Glucose1	1.85835e+09	6.90857e+10	1.1019e+09	2.56395e+10	4.27434e+09	3.13825e+10	1.37004e+09	3.47122e+10	5.20033e+09	6.89346e+10	1.20332e+09	4.43301e+10	1.74291e+09	7.6789e+10	1.30993e+09	5.47035e+10	1.83974e+08	1.91433e+09	2.42478e+08	2.09261e+08	3.17218e+08	9.50465e+09	3.32841e+08	1.59886e+10	2.89574e+08	3.89357e+10	1.85406e+08	2.16091e+08
Var_215	GC	I	Sucrose	1.58283e+09	8.38752e+09	1.13802e+09	6.12661e+09	6.2628e+09	8.19092e+09	5.98278e+09	7.1842e+09	5.12174e+09	1.08823e+10	3.94736e+09	8.90854e+09	2.70351e+09	9.57218e+09	4.44305e+09	5.80667e+09	3.06613e+07	2.38265e+09	1.06608e+08	4.76083e+07	6.55104e+06	1.52067e+08	5.25854e+07	7.76159e+08	2.83108e+07	1.40308e+09	8.35942e+07	1.07862e+08
Var_216	GC	I	Putrescine	130661	292200	215516	278489	323156	233310	196260	243014	283728	284996	292378	154993	222860	607287	246021	255502	184975	664006	179024	192647	101740	454775	202506	658652	140579	697129	276142	169023
Var_217	GC	I	Hexadecanoate	8.04364e+07	1.35236e+08	8.23672e+07	8.58874e+07	1.0842e+08	6.52107e+07	5.65148e+07	7.58612e+07	7.66327e+07	6.92636e+07	5.96321e+07	6.62279e+07	6.3891e+07	6.45395e+07	9.28001e+07	7.1916e+07	1.4044e+08	1.67219e+08	8.76026e+07	1.04992e+08	1.26411e+08	1.08032e+08	1.14027e+08	8.76595e+07	1.21248e+08	1.43463e+08	6.70392e+07	8.68484e+07
Var_218	GC	I	Aspartate	4.43501e+08	2.10442e+09	2.34297e+08	8.24328e+08	3.74435e+08	1.1213e+09	4.71327e+08	7.89405e+08	7.61652e+08	2.07682e+09	2.8437e+08	6.78272e+08	8.73083e+08	2.07097e+09	7.39483e+08	1.30448e+09	1.63282e+09	5.89294e+09	3.71269e+08	5.64303e+08	1.95224e+08	1.85485e+09	4.46315e+08	1.00079e+09	5.95052e+08	1.02855e+09	7.7261e+08	3.07704e+08
Var_219	GC	I	Tryptophan	1.72119e+07	9.36387e+06	9.87538e+06	9.10643e+06	1.23723e+07	1.96466e+07	1.89795e+06	6.48254e+06	1.84563e+07	1.29624e+07	3.94656e+06	7.73956e+06	2.75982e+07	2.36333e+07	4.88997e+06	3.63858e+06	1.13104e+08	9.25434e+07	7.44353e+06	2.36011e+07	3.21456e+08	5.89317e+07	7.72966e+07	5.79427e+07	9.33042e+07	8.2662e+07	1.09134e+07	2.54109e+07
Var_220	GC	I	Fructose-6-phosphate	1.00242e+06	5.04958e+06	630741	1.4372e+06	1.74776e+06	2.83828e+06	1.06795e+06	3.10845e+06	286859	6.34414e+06	200085	3.20222e+06	149607	2.10502e+06	188021	1.56051e+06	675983	1.84686e+06	493829	357079	334852	3.24286e+06	198640	4.32726e+06	346722	3.87448e+06	424827	373425
Var_221	GC	I	Histidine	880924	4.35927e+06	1.03906e+06	1.09079e+06	1.29121e+06	1.39863e+06	462945	1.47255e+06	1.51972e+06	1.15905e+07	836196	2.54425e+06	1.196e+06	2.18333e+07	649432	1.62422e+06	3.13482e+06	3.89344e+06	1.51188e+06	2.57122e+06	3.11641e+06	5.55386e+06	945403	8.43705e+06	1.53308e+06	8.98956e+06	1.46047e+06	4.06082e+06
Var_222	GC	I	Nicotinate	3.62501e+06	9.25346e+06	2.73224e+06	3.88273e+06	4.01469e+06	2.82631e+06	3.23351e+06	2.96153e+06	2.16608e+06	9.35805e+06	1.82197e+06	2.93975e+06	2.39413e+06	4.01046e+06	2.12836e+06	2.69415e+06	4.7286e+06	5.86712e+06	2.70769e+06	2.61027e+06	3.67023e+06	4.08861e+06	3.03148e+06	5.99624e+06	4.01454e+06	4.6625e+06	2.84697e+06	2.29551e+06
Var_223	GC	I	Cysteine	280206	381978	252916	183343	250913	200981	324202	313742	345192	433536	190261	243841	390409	404634	296406	107176	317069	576306	264166	326491	305496	431289	423688	471704	307324	397287	178244	301033
Var_224	LC-neg	A	Isocitric acid	0.728175	0.578372	1.43732	2.97645	3.43722	0.752727	3.78997	1.44672	2.84626	0.749392	1.99191	0.865638	3.22686	0.636571	1.89947	0.517689	4.41861	2.61487	2.63741	0.736827	5.76428	1.66563	4.41084	1.10879	7.99461	1.52523	1.16065	1.65791
Var_225	LC-neg	D	Syringaresinol malonylhexose	1.27419	1.11252	0.373453	2.91042	1.02942	1.21387	1.83132	2.64573	2.07067	1.27162	1.07876	1.08676	1.23003	1.6031	0.257585	0.134797	0.00265006	0.00283693	0.00252597	0.0028115	0.00294733	0.00275356	0.00275591	0.00278441	0.00294031	0.00295254	0.00279969	0.0027809
Var_226	LC-neg	A	Uridine	0.00272775	0.00282386	0.00490438	0.00284233	0.00304002	0.00262925	0.00298787	0.00749222	0.00295381	0.0112543	0.00275796	0.00800706	0.00289061	0.00279241	0.00262218	0.00698252	0.00265006	0.00283693	0.00252597	0.0028115	0.00294733	0.00275356	0.00275591	0.00278441	0.00294031	0.00295254	0.00279969	0.0027809
Var_227	LC-neg	A	Tyrosine	0.0124671	0.00282386	0.03664	0.00469031	0.00956032	0.0130478	0.00298787	0.00268136	0.00441041	0.00940868	0.00731293	0.00754026	0.00415765	0.00725544	0.0155335	0.00296488	0.0558718	0.0355903	0.0238556	0.0914038	0.0661216	0.150682	0.0682146	0.138474	0.0152804	0.0681077	0.0447712	0.207833
Var_228	LC-neg	D	Succinic acid	0.30029	0.175572	0.340333	0.278446	0.222677	0.340425	0.14356	0.329751	0.27613	0.223392	0.35874	0.335229	0.320725	0.280536	0.225062	0.130819	0.263564	0.587372	0.166699	0.266661	0.339122	0.24252	0.228638	0.207576	0.189911	0.168502	0.0815394	0.288674
Var_229	LC-neg	D	Citramalic acid	0.327704	0.146702	0.315475	0.150823	0.237416	0.190447	0.089337	0.108336	0.187905	0.137677	0.184468	0.149585	0.233529	0.133408	0.204207	0.110123	0.425997	0.259318	0.240427	0.136313	0.616252	0.241059	0.247683	0.108056	0.560391	0.137075	0.101865	0.208492
Var_230	LC-neg	A	Guanosine	0.00272775	0.00282386	0.00277729	0.00284233	0.00304002	0.00262925	0.00298787	0.00268136	0.00295381	0.00255558	0.00275796	0.00259175	0.00289061	0.00279241	0.00262218	0.00267886	0.00265006	0.00283693	0.00252597	0.0028115	0.00294733	0.00275356	0.00275591	0.00278441	0.00294031	0.00295254	0.00279969	0.0027809
Var_231	LC-neg	D	Leucine/Isoleucine	0.0260147	0.00282386	0.0492654	0.0088891	0.00829413	0.0190075	0.00298787	0.00285761	0.00560357	0.0188459	0.0102778	0.0160228	0.0120602	0.00831848	0.0184004	0.00909911	0.0774788	0.072481	0.043573	0.0848379	0.18678	0.115504	0.0954047	0.116297	0.0718793	0.0593059	0.0778322	0.206974
Var_232	LC-neg	D	Vanillic acid glucoside	0.00423204	0.00282386	0.0124197	0.00512287	0.0213346	0.00262925	0.00594074	0.00268136	0.00295381	0.00255558	0.00805495	0.00259175	0.00467488	0.00279241	0.0153847	0.00267886	0.00481778	0.00283693	0.00429054	0.0028115	0.00377786	0.00275356	0.00427016	0.00278441	0.00423614	0.00295254	0.00279969	0.0027809
Var_233	LC-neg	D	Dihydroxybenzoic acid	0.00363564	0.00282386	0.00277729	0.00284233	0.0181521	0.0132586	0.00348503	0.00268136	0.00893388	0.00255558	0.00275796	0.00259175	0.0214184	0.00279241	0.00277985	0.00267886	0.0238335	0.00283693	0.00809243	0.0028115	0.0246726	0.00275356	0.0057127	0.00278441	0.0243526	0.00295254	0.00279969	0.0027809
Var_234	LC-neg	A	Hydroxybenzoic acid	0.0186476	0.0339824	0.0181611	0.0279182	0.0195763	0.0347675	0.0216743	0.0470945	0.0264306	0.0308136	0.0229502	0.0205039	0.0163042	0.0318542	0.0200995	0.0120368	0.0143891	0.00538541	0.0139871	0.00572297	0.0100027	0.00890153	0.0105887	0.00755951	0.0148718	0.00531624	0.00836541	0.00904388
Var_235	LC-neg	D	Hydroxybenzoic acid hexose	0.00272775	0.00282386	0.00383753	0.00284233	0.00304002	0.00523848	0.00298787	0.0109649	0.00295381	0.00255558	0.00392595	0.00344439	0.00289061	0.00279241	0.00404815	0.00267886	0.00265006	0.00283693	0.00252597	0.0028115	0.00294733	0.00275356	0.00275591	0.00278441	0.00294031	0.00295254	0.00279969	0.0027809
Var_236	LC-neg	A	Dihydrocaffeic acid hexose	0.00400934	0.00686856	0.0130136	0.00284233	0.0065811	0.00574884	0.00298787	0.0100975	0.00428123	0.00897673	0.00275796	0.0032488	0.00289061	0.00371249	0.00831783	0.00678864	0.00265006	0.00283693	0.00988699	0.00532813	0.00435235	0.00275356	0.00669405	0.0200284	0.00294031	0.00295254	0.00279969	0.0155858
Var_237	LC-neg	A	Galloyl-hexose	0.188695	0.037792	0.0509981	0.00514622	0.19866	0.145723	0.0261959	0.0387834	0.0245628	0.0438976	0.20874	0.0189064	0.0567928	0.0667809	0.0941825	0.00733618	0.0284397	0.020723	0.00408463	0.0028115	0.0293193	0.120589	0.0755934	0.0136854	0.0265528	0.033446	0.00465473	0.0116068
Var_238	LC-neg	A	Phenylalanine	0.0594667	0.00902845	0.140759	0.00520376	0.0431449	0.048802	0.00571952	0.0266463	0.006723	0.0209465	0.0224353	0.0132937	0.0306466	0.0200457	0.0610292	0.065258	0.224091	0.172305	0.127832	0.205012	0.515025	0.340857	0.265178	0.274421	0.278501	0.132037	0.202187	0.56875
Var_239	LC-neg	A	Dihydroxybenzoic acid hexose	0.235742	0.0512773	0.198212	0.0786798	0.178957	0.155354	0.272838	0.237951	0.104474	0.137592	1.30692	0.221733	0.161687	0.163565	0.633632	0.0580385	0.190794	0.14398	0.0538123	0.0385832	0.244917	0.536301	0.359775	0.108339	0.322577	0.14439	0.0718	0.124883
Var_240	LC-neg	A	Pantothenic acid (vitamine B5)	0.00332472	0.0122244	0.007732	0.00284233	0.00304002	0.00262925	0.00298787	0.00268136	0.00295381	0.0108033	0.00275796	0.00438173	0.00289061	0.0103787	0.00751663	0.0129771	0.00494062	0.00980894	0.00463491	0.00468958	0.0033466	0.0334188	0.00619891	0.0278199	0.00294031	0.00295254	0.00876248	0.0212218
Var_241	LC-neg	A	4-hydroxyphenylacetyl glucoside	0.00789314	0.00416129	0.00513917	0.00690144	0.00543715	0.00417962	0.00298787	0.00684929	0.00295381	0.00772634	0.00422379	0.00259175	0.00492045	0.00666679	0.0066628	0.00267886	0.0131955	0.00283693	0.013138	0.0028115	0.0129302	0.0119758	0.0130894	0.0104229	0.0154633	0.00295254	0.00872234	0.00790141
Var_242	LC-neg	D	Syringic acid hexose	0.00272775	0.00282386	0.00277729	0.00284233	0.0044391	0.00262925	0.00298787	0.00268136	0.00295381	0.00255558	0.00382174	0.00259175	0.00289061	0.00279241	0.00262218	0.00267886	0.00265006	0.00283693	0.00252597	0.0028115	0.00405751	0.00275356	0.00337163	0.00317832	0.00294031	0.00295254	0.00279969	0.0027809
Var_243	LC-neg	A	Dihydrocaffeic acid sulfate	0.00315579	0.00282386	0.0132475	0.00295785	0.00570704	0.00485827	0.00445648	0.00711759	0.00295381	0.00264128	0.0128342	0.00454407	0.00781119	0.00279241	0.0140319	0.00382157	0.00416342	0.00283693	0.011973	0.00323362	0.00673136	0.00756847	0.00951794	0.00285895	0.009545	0.00295254	0.00458046	0.0027809
Var_244	LC-neg	D	Caffeoyl-hexose	0.022789	0.017309	0.0211791	0.0175777	0.0206793	0.0241239	0.0126724	0.0233865	0.010909	0.0151226	0.0230109	0.0218798	0.0126908	0.015537	0.0240136	0.0202511	0.00521744	0.00361987	0.00585316	0.00319442	0.00607078	0.00991523	0.00528385	0.00710658	0.00876531	0.00295254	0.00638109	0.00602313
Var_245	LC-neg	D	6,7-dihydroxycoumarin (esculetin)	0.943977	2.18136	1.9719	0.675691	0.538871	0.546121	0.384838	0.824867	0.215916	0.976224	0.839745	1.40582	0.454382	1.34181	1.19867	1.85109	0.680955	1.06025	0.457513	0.65001	0.563508	1.98924	0.979066	1.28892	0.621839	0.223057	0.888236	1.31555
Var_246	LC-neg	A	Caffeoyltartaric acid (caftaric acid)	0.0973394	0.253369	0.203588	0.0845096	0.060506	0.0657687	0.0471299	0.093836	0.0285257	0.119974	0.0937739	0.132933	0.0572477	0.152461	0.136502	0.20355	0.0886431	0.131207	0.0549103	0.0822003	0.0650955	0.245873	0.102852	0.16351	0.0679769	0.0340099	0.0861111	0.130825
Var_247	LC-neg	A	Tryptophan	0.0525272	0.00282386	0.0529229	0.0111556	0.033732	0.0441015	0.00298787	0.00386326	0.024018	0.00651035	0.0120524	0.0129234	0.0308527	0.00791369	0.0179143	0.0029227	0.203479	0.0846731	0.111658	0.106628	0.60505	0.188363	0.284936	0.136776	0.410038	0.0937115	0.217719	0.264481
Var_248	LC-neg	D	Sinapoyl glucoside	0.00341427	0.00282386	0.00277729	0.00284233	0.00304002	0.00341936	0.00298787	0.00268136	0.00295381	0.00255558	0.00275796	0.00259175	0.00289061	0.00279241	0.00262218	0.00267886	0.00312912	0.00283693	0.00252597	0.0028115	0.00294733	0.00347247	0.00275591	0.00278441	0.00455933	0.00295254	0.00279969	0.0027809
Var_249	LC-neg	A	Caffeoylquinic acid (chlorogenic)	8.07366	4.48091	4.51841	7.36473	10.0079	9.09477	7.66785	6.15867	10.1045	5.15028	6.72092	5.08749	10.609	5.30346	7.13467	2.24555	8.55862	4.42032	5.99971	2.02249	9.48457	1.54246	4.27508	1.01133	10.6741	4.00151	2.31526	3.03195
Var_250	LC-neg	D	Quinic acid	2.91551	1.77579	1.93273	3.03672	3.50554	3.51	3.10877	2.32947	3.85931	2.25426	2.50393	1.96097	4.06917	2.06243	2.89306	0.947681	3.38828	2.0229	2.4371	0.967042	3.33093	0.73148	1.6886	0.509146	3.69639	1.62662	1.03388	1.35549
Var_251	LC-neg	D	Ferulic acid methyl ester	0.00272775	0.00282386	0.0030239	0.00284233	0.00304002	0.00262925	0.00298787	0.00268136	0.00295381	0.00255558	0.00275796	0.00259175	0.00289061	0.00279241	0.00262218	0.00267886	0.00265006	0.00283693	0.00380613	0.0028115	0.00294733	0.00275356	0.00365379	0.00278441	0.00306455	0.00295254	0.00539672	0.0027809
Var_252	LC-neg	A	Isopropylmalic acid	0.00272775	0.00282386	0.00312468	0.00284233	0.00304002	0.00262925	0.00298787	0.00268136	0.00295381	0.00255558	0.00275796	0.00259175	0.00289061	0.00279241	0.00262218	0.00267886	0.00669591	0.0229632	0.00252597	0.0028115	0.00995987	0.00724775	0.00275591	0.00410129	0.00788019	0.0107945	0.00279969	0.00874573
Var_253	LC-neg	A	Geniposide	0.00272775	0.00282386	0.00624462	0.00284233	0.00680443	0.00262925	0.00298787	0.00268136	0.00295381	0.00255558	0.00275796	0.00259175	0.00919211	0.00279241	0.0040185	0.00267886	0.0222283	0.00283693	0.011311	0.0028115	0.0199398	0.00275356	0.00677355	0.00278441	0.0291957	0.00295254	0.00279969	0.0027809
Var_254	LC-neg	D	Luteolin	0.00272775	0.00282386	0.00277729	0.00284233	0.00304002	0.00427693	0.00298787	0.00268136	0.00488289	0.00255558	0.00275796	0.00259175	0.00693104	0.00279241	0.00262218	0.00267886	0.00373406	0.00283693	0.00252597	0.0028115	0.00417996	0.00275356	0.00275591	0.00278441	0.00828729	0.00295254	0.00279969	0.0027809
Var_255	LC-neg	D	Cyanidin 3-(6''-acetoyl)glucoside	0.321954	0.52325	0.00277729	0.765188	0.991004	1.26269	0.919137	0.168092	1.59464	0.28071	0.57679	0.0215779	1.68494	0.226814	0.185176	0.00267886	1.16785	0.00497818	0.203025	0.0028115	1.69121	0.0108502	0.356007	0.00278441	2.33398	0.0301424	0.00279969	0.0027809
Var_256	LC-neg	A	3,4-dihydroxycinnamic acid (caffeic acid)	0.0422381	0.0325677	0.0652901	0.0290832	0.0247877	0.026343	0.0204027	0.0774694	0.00899733	0.11791	0.0305964	0.0579314	0.0239389	0.0347047	0.0380147	0.0394508	0.0361646	0.0419101	0.0307589	0.0224032	0.0356985	0.0459712	0.0375741	0.0229229	0.0360227	0.0127585	0.0125804	0.0212922
Var_257	LC-neg	A	Lactucin	0.0049666	0.0053386	0.00616217	0.00793858	0.0271259	0.0101056	0.00298787	0.0447186	0.00295381	0.015347	0.0416813	0.00497129	0.00289061	0.00845975	0.00379576	0.00980466	0.00265006	0.00283693	0.00252597	0.00501295	0.00294733	0.00275356	0.00275591	0.00278441	0.00294031	0.00295254	0.00279969	0.0027809
Var_258	LC-neg	A	p-coumaroylquinic acid	0.125823	0.073839	0.0779764	0.231405	0.199161	0.126264	0.241767	0.246604	0.233888	0.112286	0.52851	0.273487	0.278152	0.122126	0.358704	0.0269064	0.138848	0.038643	0.0428514	0.00488024	0.13348	0.00275356	0.0387553	0.00278441	0.125994	0.0298669	0.00279969	0.0147643
Var_259	LC-neg	D	Phenylalanine-Isoleucine/Leucine-hexose	0.00272775	0.00282386	0.00560761	0.00407518	0.00487738	0.00366007	0.00759033	0.00268136	0.00295381	0.00255558	0.00275796	0.00259175	0.0059465	0.00279241	0.00262218	0.00267886	0.00265006	0.00283693	0.00252597	0.0028115	0.00294733	0.00275356	0.00275591	0.00278441	0.00294031	0.00295254	0.00279969	0.0027809
Var_260	LC-neg	D	Fumaric acid	0.0244821	0.00576824	0.064651	0.00891219	0.0101425	0.0141332	0.00298787	0.00357346	0.0101462	0.0128729	0.010038	0.0243595	0.0261197	0.0150577	0.0726288	0.027547	0.193833	0.0743512	0.172576	0.0498636	0.203438	0.0250401	0.0802461	0.0179287	0.215205	0.0156018	0.0593745	0.0428498
Var_261	LC-neg	A	Caffeoylmalic acid	0.0392895	0.00965598	0.125245	0.00574396	0.0209061	0.012683	0.00298787	0.00268136	0.00482837	0.0145138	0.0124945	0.046359	0.0386798	0.025102	0.160798	0.0434063	0.649789	0.120459	0.675663	0.0852944	0.77799	0.0400436	0.203865	0.0203377	0.853158	0.0245891	0.126824	0.0800869
Var_262	LC-neg	A	Quercetin hexose	0.105749	0.287776	0.00312129	0.0275039	0.0474279	0.0669845	0.0133498	0.076423	0.0275285	0.231797	0.0161197	0.173264	0.0567401	0.360941	0.0408541	0.0504603	0.125058	0.0107617	0.0152706	0.0152298	0.0546703	0.00877057	0.00722906	0.0306946	0.0550678	0.00295254	0.00279969	0.00487441
Var_263	LC-neg	D	Quercetin 3-O-(6''-O-malonyl)-glucoside 7-O-glucoside	0.00272775	0.00282386	0.00277729	0.00284233	0.00304002	0.00262925	0.00298787	0.00268136	0.00295381	0.00255558	0.00275796	0.00259175	0.00289061	0.00279241	0.00262218	0.00267886	0.00265006	0.00283693	0.00252597	0.0028115	0.00294733	0.00275356	0.00275591	0.00278441	0.00294031	0.00295254	0.00279969	0.0027809
Var_264	LC-neg	D	Luteolin diglucosidea	0.00272775	0.00282386	0.00277729	0.00284233	0.00304002	0.00262925	0.00298787	0.00268136	0.00295381	0.00255558	0.00275796	0.00259175	0.00289061	0.00279241	0.00262218	0.00267886	0.00265006	0.00283693	0.00252597	0.0028115	0.00294733	0.00275356	0.00275591	0.00278441	0.00294031	0.00295254	0.00279969	0.0027809
Var_265	LC-neg	D	Scorzocreticin 8-O-rhamnoside-1'’-O-glucoside (scorzocreticoside II)	0.00272775	0.00282386	0.00315208	0.0034999	0.00304002	0.00262925	0.00756157	0.00268136	0.00295381	0.00255558	0.00275796	0.00259175	0.00289061	0.00279241	0.00262218	0.00267886	0.00265006	0.00283693	0.00252597	0.0028115	0.00294733	0.00275356	0.00275591	0.00278441	0.00294031	0.00295254	0.00279969	0.0027809
Var_266	LC-neg	D	Tryptophane-hexose	0.00272775	0.00282386	0.00369222	0.00284233	0.00304002	0.00262925	0.00298787	0.00268136	0.00295381	0.00255558	0.00704232	0.00259175	0.00289061	0.00279241	0.00621202	0.00267886	0.00265006	0.00283693	0.0104085	0.0028115	0.00294733	0.00275356	0.0114402	0.00278441	0.00294031	0.00295254	0.00279969	0.0027809
Var_267	LC-neg	A	Quercetin 3-glucuronide	0.0955042	0.145677	0.0133472	0.0413645	0.0788849	0.0959752	0.0192488	0.0352003	0.0424015	0.110783	0.0244151	0.0683067	0.0716494	0.135186	0.033429	0.0314567	0.325572	0.0163427	0.101546	0.0217813	0.286446	0.0189088	0.0603297	0.006736	0.291086	0.00447141	0.00920708	0.00654856
Var_268	LC-neg	A	Dicaffeoyltartaric acid	5.72266	6.10564	4.80032	5.62345	7.26268	6.27006	6.37736	4.89499	5.39454	4.95907	5.83281	4.78338	7.68824	6.07242	7.62341	3.61254	5.55887	3.27871	5.22047	1.32109	6.50663	4.01435	5.68826	1.84198	7.4893	1.53865	2.89509	1.98334
Var_269	LC-neg	A	Luteolin 7-glucuronide	0.0156352	0.020816	0.00914463	0.253633	0.0252878	0.0213866	0.46278	0.0127629	0.0280542	0.00615382	0.187558	0.0164915	0.0245426	0.0065228	0.0211798	0.0122659	0.0634736	0.00283693	0.0542215	0.0185075	0.0638773	0.0109852	0.023055	0.0202924	0.0588151	0.00358734	0.0125934	0.0136985
Var_270	LC-neg	D	Ferulic acid glucoside	0.00272775	0.00282386	0.00277729	0.00284233	0.00304002	0.00262925	0.00298787	0.00268136	0.00295381	0.00255558	0.00275796	0.00259175	0.00289061	0.00279241	0.00262218	0.00267886	0.00265006	0.00283693	0.0110787	0.0028115	0.00300593	0.00275356	0.00275591	0.00278441	0.00980257	0.00295254	0.00878564	0.0027809
Var_271	LC-neg	A	Quercetin malonylglucoside	0.308507	0.409804	0.0412107	0.362338	0.661403	0.544956	0.332769	0.149481	0.618468	0.269292	0.251591	0.10646	0.706489	0.268772	0.165141	0.0716491	1.24475	0.0736084	0.611603	0.0787326	1.55102	0.144706	0.539148	0.042961	1.70909	0.047836	0.100825	0.0459535
Var_272	LC-neg	D	Hydroxybenzoyl dihydroxybenzoyl-hexose	0.00272775	0.00282386	0.00277729	0.00284233	0.00304002	0.00262925	0.00298787	0.00268136	0.00295381	0.00255558	0.00589685	0.00259175	0.00289061	0.00279241	0.00262218	0.00267886	0.00265006	0.00283693	0.00252597	0.0028115	0.00294733	0.00275356	0.00275591	0.00278441	0.00294031	0.00295254	0.00279969	0.0027809
Var_273	LC-neg	D	Quercetin 3-O-rhamnoside (quercitrin)	0.00272775	0.00282386	0.00277729	0.00284233	0.00304002	0.00262925	0.00298787	0.00268136	0.00295381	0.00255558	0.00275796	0.00259175	0.00289061	0.00279241	0.00262218	0.00267886	0.00265006	0.00283693	0.00252597	0.0028115	0.00294733	0.00275356	0.00275591	0.00278441	0.00294031	0.00295254	0.00279969	0.0027809
Var_274	LC-neg	A	Dicaffeoylquinic acid	4.79854	1.71116	2.40257	1.76295	4.72666	5.41322	2.68395	2.63608	4.79624	2.07652	4.81587	1.74763	6.43171	2.50346	6.17468	1.40139	10.5967	1.43875	9.39419	0.867054	13.3261	1.60138	6.10728	0.679559	15.3041	1.33287	2.80215	1.33962
Var_275	LC-neg	A	Coniferyl alcohol glucoside (coniferoside)	0.00272775	0.00636044	0.00341425	0.00978113	0.00304002	0.00262925	0.00299187	0.0140015	0.00295381	0.00725379	0.00899637	0.0125702	0.00289061	0.00423067	0.00997759	0.0122643	0.0245897	0.0202945	0.0232531	0.021493	0.023571	0.0160829	0.0355175	0.0107061	0.00628896	0.00341734	0.00461572	0.0188593
Var_276	LC-neg	A	8-deacetylmatricarin-8-sulfate	0.00356982	0.017911	0.00770327	0.0671909	0.0067657	0.00513412	0.00766109	0.113971	0.00410143	0.0138758	0.0257871	0.0202522	0.00289061	0.00720445	0.0597112	0.0450602	0.00723563	0.0105317	0.0223204	0.0388099	0.0208923	0.00666945	0.049097	0.00731998	0.00294031	0.00295254	0.00628497	0.00911044
Var_277	LC-neg	A	Caffeoyltartaric-p-coumaroyl acid	0.0397819	0.0714964	0.0258959	0.0350151	0.0315393	0.0386431	0.0572198	0.0410627	0.0161031	0.0694252	0.0678805	0.0655737	0.0577038	0.103194	0.116902	0.0328628	0.0368803	0.00570052	0.0256475	0.0028115	0.0272542	0.0286537	0.0358299	0.00355572	0.0414179	0.00295254	0.00515658	0.0027809
Var_278	LC-neg	D	Lactuside C	0.0028182	0.00475086	0.00277729	0.00284233	0.00304002	0.0047259	0.00298787	0.00268136	0.00295381	0.00281678	0.00275796	0.00259175	0.00332939	0.00602879	0.00262218	0.00267886	0.00265006	0.00283693	0.00252597	0.0028115	0.00294733	0.00275356	0.00275591	0.00278441	0.00294031	0.00295254	0.00279969	0.0027809
Var_279	LC-neg	A	15-deoxylactucin-8-sulfate	0.0573272	0.120967	0.166795	0.0841377	0.145156	0.0775422	0.0162606	0.27833	0.038093	0.159533	0.333782	0.0931022	0.02985	0.133215	0.074717	0.242706	0.00265006	0.00341997	0.021173	0.0354866	0.00419786	0.0052645	0.0421808	0.0381707	0.00294031	0.00295254	0.0135788	0.0535713
Var_280	LC-neg	A	Luteolin malonylhexose	0.00272775	0.00282386	0.00277729	0.00284233	0.00304002	0.00262925	0.00298787	0.00268136	0.00295381	0.00255558	0.00275796	0.00259175	0.00289061	0.00279241	0.00262218	0.00267886	0.00265006	0.00283693	0.00252597	0.0028115	0.00496405	0.00275356	0.00275591	0.00278441	0.00724385	0.00295254	0.00279969	0.0027809
Var_281	LC-neg	D	Azelaic acid	0.00487728	0.00282386	0.00449636	0.00284233	0.00421079	0.00262925	0.00298787	0.00568078	0.00444265	0.00255558	0.00299702	0.00259175	0.00289061	0.00279241	0.00286993	0.00267886	0.00288959	0.00283693	0.00252597	0.0028115	0.00294733	0.00275356	0.00275591	0.00278441	0.00294031	0.00295254	0.00279969	0.00443908
Var_282	LC-neg	A	p-Coumaroyl-caffeoylquinic acid	0.00428206	0.00282386	0.00277729	0.00284233	0.00425425	0.00482641	0.00298787	0.00268136	0.0031597	0.00342031	0.0104629	0.00259175	0.0114638	0.00284851	0.0172238	0.00267886	0.0161496	0.00283693	0.00489151	0.0028115	0.0108482	0.00275356	0.00413934	0.00278441	0.0204974	0.00295254	0.00279969	0.0027809
Var_283	LC-neg	D	Esculetin 6-O-glucoside (aesculin, vitamin C2)/7-O-glucoside (cichoriin)	0.00728639	0.0112821	0.00277729	0.00284233	0.0068272	0.00974989	0.00298787	0.00268136	0.00459829	0.00410924	0.0112784	0.00259175	0.0069444	0.00279241	0.00985144	0.00267886	0.00265006	0.00283693	0.00365139	0.0028115	0.00353615	0.00275356	0.00320838	0.00278441	0.00667479	0.00295254	0.00279969	0.0027809
Var_284	LC-neg	D	15-p-Hydroxyphenylacetyl-lactucin-8-sulfate	0.0192148	0.0559474	0.00277729	0.00284233	0.0773223	0.0455188	0.00298787	0.00268136	0.00960271	0.0727658	0.00275796	0.00259175	0.00583398	0.0552687	0.00262218	0.00267886	0.00265006	0.00283693	0.00252597	0.0028115	0.00294733	0.00275356	0.00275591	0.00278441	0.00294031	0.00295254	0.00279969	0.0027809
Var_285	LC-neg	D	Tri-4-hydroxyphenylacetyl glucoside	0.00272775	0.00282386	0.00277729	0.00284233	0.00304002	0.00262925	0.00298787	0.00268136	0.00295381	0.0059981	0.00275796	0.00259175	0.00289061	0.0103476	0.00262218	0.00267886	0.00265006	0.00283693	0.00252597	0.0028115	0.00294733	0.00275356	0.00275591	0.00278441	0.00294031	0.00295254	0.00279969	0.0027809
Var_286	LC-neg	D	4-hydroxyphenylacetic acid	0.00322589	0.0039397	0.00302288	0.00284233	0.0106092	0.00480367	0.00298787	0.00804275	0.00295381	0.00697148	0.0155302	0.00259175	0.00289061	0.00279241	0.00262218	0.00333726	0.00265006	0.00283693	0.00252597	0.0028115	0.00294733	0.00275356	0.00275591	0.00278441	0.00294031	0.00295254	0.00279969	0.0027809
Var_287	LC-neg	A	Lactucopicrin-15-oxalate	0.15489	0.241756	0.181943	0.0855682	0.361687	0.193627	0.0206869	0.33214	0.0539779	0.239056	0.449312	0.132548	0.0436277	0.199946	0.0589961	0.22847	0.00265006	0.0154693	0.00252597	0.0470737	0.00294733	0.0256929	0.0033209	0.0583119	0.00294031	0.00295254	0.00713303	0.0453491
Var_288	LC-neg	A	Lactucopicrin	0.00272775	0.00319938	0.00277729	0.00284233	0.0108186	0.00730964	0.00298787	0.0135465	0.00295381	0.0130341	0.00670862	0.0047132	0.00289061	0.0108985	0.0077205	0.0233102	0.00265006	0.00283693	0.00252597	0.0028115	0.00294733	0.00275356	0.00275591	0.00278441	0.00294031	0.00295254	0.00279969	0.00306313
Var_289	LC-pos	D	Tyrosine	0.0722604	0.0155678	0.139197	0.0284287	0.0565091	0.046697	0.00755173	0.0230114	0.0206964	0.0384381	0.0434594	0.0487613	0.0361444	0.0357748	0.0527279	0.0188637	0.166473	0.154463	0.0867366	0.152182	0.251067	0.348986	0.187525	0.245067	0.113477	0.145458	0.0913363	0.356766
Var_290	LC-pos	D	Adenosine	0.0117308	0.00692427	0.0592771	0.00563147	0.00505177	0.00462069	0.00416372	0.110437	0.00151953	0.0921348	0.0258131	0.057027	0.00652106	0.0164102	0.0156348	0.0345647	0.0211117	0.0111224	0.016683	0.00918588	0.0173492	0.00982705	0.00689664	0.00956037	0.0247086	0.00257252	0.00930592	0.00766823
Var_291	LC-pos	D	Leucine/Isoleucine	0.214241	0.0629224	0.305586	0.0878117	0.126509	0.114973	0.0220379	0.0600985	0.0651702	0.147501	0.107344	0.141949	0.0863713	0.124797	0.128557	0.110319	0.352319	0.328159	0.263882	0.327981	0.825896	0.510722	0.467608	0.424733	0.400864	0.277539	0.32927	0.682565
Var_292	LC-pos	D	Phenylalanine	0.243086	0.0711586	0.432053	0.0349587	0.168119	0.144731	0.0285979	0.107353	0.0450846	0.092006	0.108881	0.0799284	0.109016	0.0902006	0.18127	0.238629	0.598574	0.458369	0.382405	0.497065	1.29356	0.877777	0.721073	0.663452	0.745138	0.386167	0.528777	1.18751
Var_293	LC-pos	D	Pantothenic acid (vitamine B5)	0.00206605	0.00901435	0.00680842	0.00145588	0.00210502	0.00153567	0.00143918	0.00163739	0.00151953	0.00783539	0.00557548	0.00512261	0.00154055	0.0137341	0.0039905	0.0121158	0.00416979	0.0107799	0.00705781	0.00395644	0.00633914	0.0315498	0.00896633	0.020113	0.00656012	0.00490549	0.00585823	0.0180007
Var_294	LC-pos	D	Dihydroxybenzoic acid	0.00194558	0.00163252	0.00172163	0.00145588	0.00154502	0.00153567	0.00143918	0.00163739	0.00151953	0.00199583	0.0114543	0.0014945	0.00154055	0.00255333	0.00320691	0.00184543	0.00160205	0.00155562	0.00175965	0.0015758	0.00166162	0.00526259	0.00180526	0.00161588	0.00153397	0.00150349	0.00172706	0.00148106
Var_295	LC-pos	D	Tryptophan	0.095872	0.0131498	0.13855	0.0287418	0.0497545	0.0583308	0.0049756	0.0193294	0.0304284	0.0265513	0.0336584	0.0381379	0.0489656	0.0286941	0.0476076	0.0159824	0.19729	0.0997629	0.137271	0.100448	0.577234	0.250716	0.289994	0.154652	0.385079	0.0871502	0.213159	0.2902
Var_296	LC-pos	D	Vanillic acid glucoside	0.00551013	0.00173321	0.0135178	0.00566818	0.0056395	0.00215721	0.00584924	0.00853085	0.00156122	0.00199583	0.0124705	0.00424462	0.00579092	0.00192037	0.0121925	0.00499142	0.00160205	0.00155562	0.00175965	0.0015758	0.00166162	0.00172818	0.00180526	0.00161588	0.00153397	0.00150349	0.00172706	0.00148106
Var_297	LC-pos	A	cyanidin 3-glucoside	0.00194558	0.00163252	0.00172163	0.00145588	0.00611097	0.00972719	0.0047313	0.00163739	0.0118573	0.00199583	0.00182944	0.0014945	0.0124749	0.00157086	0.00153863	0.00184543	0.0227058	0.00155562	0.00175965	0.0015758	0.0302849	0.00172818	0.00180526	0.00161588	0.082947	0.00150349	0.00172706	0.00148106
Var_298	LC-pos	D	6,7-dihydroxycoumarin	0.0776611	0.0375923	0.028389	0.0417756	0.0578537	0.0440844	0.0415417	0.0565915	0.0430641	0.0508755	0.0656206	0.0470096	0.0444524	0.0458505	0.0464149	0.0224397	0.043814	0.0311796	0.0483374	0.0132632	0.0685914	0.00750359	0.0496716	0.00363064	0.057644	0.0364883	0.0159887	0.0226013
Var_299	LC-pos	D	Caffeoylquinic acid (chlorogenic)	1.45341	0.501349	0.507704	0.969335	1.50217	1.44343	0.951439	0.869767	1.49946	0.744933	0.92822	0.604503	1.61317	0.679386	0.968069	0.206519	1.36789	0.496198	0.830281	0.157904	1.56086	0.133385	0.391925	0.0751616	1.71526	0.426248	0.159447	0.255274
Var_300	LC-pos	D	Quercetin 3-O-(6''-O-malonyl)-glucoside 7-O-glucoside	0.00194558	0.0176316	0.00172163	0.0210183	0.0141431	0.00978918	0.0155931	0.00163739	0.00867618	0.00199583	0.00182944	0.0014945	0.0142351	0.00157086	0.00153863	0.00184543	0.00738291	0.00155562	0.00175965	0.0015758	0.00253128	0.00172818	0.00180526	0.00161588	0.00153397	0.00150349	0.00172706	0.00148106
Var_301	LC-pos	A	cyanidin 3-(6''-malonoyl)glucoside	0.641629	0.905019	0.00172163	1.28293	1.56571	1.98965	1.43224	0.341557	2.43305	0.491795	0.915671	0.0914628	2.50404	0.453063	0.335209	0.00184543	1.99257	0.0462305	0.370228	0.0015758	3.13883	0.0549876	0.461017	0.00161588	4.07163	0.114046	0.005477	0.00148106
Var_302	LC-pos	D	p-coumaroylquinic acid	0.00246468	0.00163252	0.00172163	0.0069697	0.00558904	0.00165589	0.00544557	0.00899591	0.00588387	0.00342512	0.0152745	0.00749978	0.00861131	0.00334166	0.0108563	0.00184543	0.005571	0.00155562	0.00356363	0.0015758	0.00598235	0.00172818	0.00180526	0.00161588	0.00359262	0.00150349	0.00172706	0.00148106
Var_303	LC-pos	D	beta,13-Dihydrolactucin	0.00194558	0.00163252	0.00172163	0.00145588	0.00577314	0.00153567	0.00143918	0.00163739	0.00151953	0.00199583	0.00182944	0.0014945	0.00205046	0.00157086	0.00153863	0.00184543	0.00160205	0.00155562	0.00175965	0.0015758	0.00166162	0.00172818	0.00180526	0.00161588	0.00153397	0.00150349	0.00172706	0.00148106
Var_304	LC-pos	D	Luteolin diglucosidea	0.00194558	0.00163252	0.00172163	0.00145588	0.00154502	0.00153567	0.00143918	0.00163739	0.00151953	0.00199583	0.00182944	0.0014945	0.00154055	0.00157086	0.00153863	0.00184543	0.00160205	0.00155562	0.00175965	0.0015758	0.00166162	0.00172818	0.00180526	0.00161588	0.00153397	0.00150349	0.00172706	0.00148106
Var_305	LC-pos	D	3,4-dihydroxycinnamic acid (caffeic acid)	0.218104	0.23475	0.189681	0.21895	0.252664	0.237373	0.228914	0.172493	0.204914	0.220307	0.172966	0.162178	0.287194	0.254084	0.284392	0.107931	0.216907	0.129401	0.174291	0.0364522	0.235203	0.160137	0.129062	0.0640661	0.250393	0.0429993	0.054959	0.0537668
Var_306	LC-pos	D	Quercetin hexose	0.00194558	0.00342644	0.00172163	0.00242451	0.00694609	0.0109114	0.00532904	0.00163739	0.0126794	0.00199583	0.00182944	0.0014945	0.0118298	0.0020411	0.00153863	0.00184543	0.0178625	0.00155562	0.00175965	0.0015758	0.014624	0.00172818	0.00180526	0.00161588	0.0305656	0.00150349	0.00172706	0.00148106
Var_307	LC-pos	D	Quercetin 3-glucuronide	0.117526	0.226999	0.0195921	0.0837899	0.0999638	0.173082	0.0467733	0.0685755	0.0970474	0.171116	0.0302946	0.0953025	0.145307	0.254121	0.0868645	0.0451033	0.362103	0.0310316	0.0758215	0.00992823	0.311104	0.0424614	0.0346112	0.00673926	0.303222	0.00467997	0.00351657	0.00745764
Var_308	LC-pos	D	Luteolin 7-glucuronide	0.00283312	0.00730377	0.00487074	0.151564	0.0145607	0.0118219	0.260303	0.00849918	0.00738067	0.00199583	0.090639	0.00751323	0.0125363	0.00157086	0.0151558	0.00512004	0.036038	0.00155562	0.0277167	0.00560759	0.0271991	0.00387021	0.0079796	0.00567469	0.0271404	0.00150349	0.00172706	0.00446618
Var_309	LC-pos	D	Quercetin malonylglucoside	0.484245	0.652829	0.0897523	0.673451	0.967416	1.04097	0.616232	0.273822	1.07816	0.508901	0.357091	0.205773	1.20464	0.487358	0.300185	0.123809	1.71847	0.103672	0.471392	0.0589048	2.10533	0.182411	0.353687	0.0549483	2.24558	0.0810626	0.0386521	0.057656
Var_310	LC-pos	D	Dicaffeoylquinic acid	0.177032	0.0514861	0.0749473	0.0567452	0.155243	0.217823	0.0834399	0.0837872	0.169679	0.0629753	0.156355	0.0540085	0.235681	0.0944961	0.231379	0.037077	0.495931	0.0503925	0.314069	0.0196274	0.650169	0.0520076	0.138889	0.0195185	0.693031	0.043219	0.030913	0.03643
Var_311	LC-pos	D	15-deoxylactucin-8-sulfate	0.00194558	0.00163252	0.00172163	0.00145588	0.00154502	0.00153567	0.00143918	0.00630994	0.00151953	0.00227673	0.00390221	0.0014945	0.00154055	0.00157086	0.00153863	0.00288412	0.00160205	0.00155562	0.00175965	0.0015758	0.00166162	0.00172818	0.00180526	0.00161588	0.00153397	0.00150349	0.00172706	0.00148106
Var_312	LC-pos	D	Luteolin	0.00194558	0.00308105	0.00172163	0.00145588	0.00154502	0.00441184	0.00143918	0.00163739	0.00216583	0.00208254	0.00182944	0.0014945	0.00310765	0.00237689	0.00153863	0.00184543	0.00725111	0.00155562	0.00175965	0.0015758	0.00720807	0.00172818	0.00180526	0.00161588	0.0119019	0.00150349	0.00172706	0.00148106
Var_313	LC-pos	D	Asn-hexose	0.0115615	0.00163252	0.062786	0.0548331	0.0553979	0.020329	0.0662336	0.0246304	0.0103785	0.00199583	0.0490411	0.0167426	0.024024	0.00240653	0.0288373	0.0045028	0.00160205	0.00155562	0.00488606	0.00639518	0.00166162	0.00172818	0.00238566	0.00164577	0.00153397	0.00150349	0.0018785	0.00671904
Var_314	LC-pos	D	Lactucopicrin-15-oxalate	0.00692638	0.0160196	0.0141982	0.00492798	0.0329144	0.0147538	0.00143918	0.0287779	0.00151953	0.0171069	0.0367519	0.00693311	0.00154055	0.0146939	0.00153863	0.0169718	0.00160205	0.00155562	0.00175965	0.0015758	0.00166162	0.00172818	0.00180526	0.00161588	0.00153397	0.00150349	0.00172706	0.00148106
Var_315	LC-pos	D	Lettucenin A	0.00805794	0.0139141	0.0107996	0.00515418	0.0234154	0.0171814	0.00143918	0.0223103	0.00306262	0.0158786	0.0270765	0.00643625	0.00199575	0.0138792	0.00282492	0.0119585	0.00160205	0.00155562	0.00175965	0.0015758	0.00166162	0.00172818	0.00180526	0.00170863	0.00153397	0.00150349	0.00172706	0.0026963
Var_316	LC-pos	D	Lactucopicrin	0.00194558	0.00163252	0.00172163	0.00145588	0.00154502	0.00153567	0.00143918	0.00163739	0.00151953	0.00199583	0.00182944	0.0014945	0.00154055	0.00157086	0.00153863	0.00184543	0.00160205	0.00155562	0.00175965	0.0015758	0.00166162	0.00172818	0.00180526	0.00161588	0.00153397	0.00150349	0.00172706	0.00148106
Var_317	LC-pos	D	Uridine	0.00194558	0.00163252	0.00172163	0.00145588	0.00154502	0.00153567	0.00143918	0.00163739	0.00151953	0.00199583	0.00182944	0.0014945	0.00154055	0.00157086	0.00153863	0.00184543	0.00160205	0.00155562	0.00175965	0.0015758	0.00166162	0.00172818	0.00191645	0.00161588	0.00153397	0.00150349	0.00172706	0.00148106
Var_318	LC-pos	D	Tryptophan-hexose	0.00194558	0.00163252	0.00723438	0.00870332	0.00263347	0.00849409	0.00201655	0.00771896	0.00726888	0.00199583	0.00182944	0.0103247	0.00600919	0.00157086	0.00153863	0.00184543	0.00160205	0.0219849	0.00175965	0.00177797	0.00166162	0.00305784	0.00180526	0.00161588	0.00153397	0.00825399	0.00172706	0.00495855
# Identification level of metabolite indicated such as U, Unknown; A, Annotated; I, Identified; M, mass spectral tags; D, Detected. Compound name colored in red shows artifacts derived from column breeding.
