# Supplementary material for: Metabolomic Evaluation of the Quality of Leaf Lettuce Grown in Practical Plant Factory to Capture Metabolite Signature
Source: Front Plant Sci. 2018 Jun 27;9:665. doi: 10.3389/fpls.2018.00665 (PMC6030546; doi:10.3389/fpls.2018.00665)
Supplement: Supplementary file 2 [file Table_2.XLSX]

## Sheet: ST2
Supplementary Table 2. Discriminant metabolites in RF and BR leaves grown under hydroponic- and soil-cultivation.
No.	Analytical instrument	Metabolite	Pred comp1 (20.3%)	VIP#	FDR§	Excluded metabolite*
Var_36	GC	Hydroxylamine	0.102576	1.67829	0.0171165
Var_238	LC-neg	Phenylalanine	0.0979886	1.55597	0.0171165
Var_129	GC	Lysine	0.0978325	1.6005	0.0171165
Var_71	GC	Phosphoric acid	0.0969713	1.53575	0.0171165
Var_106	GC	Phenylalanine	0.0954393	1.54492	0.0171165
Var_247	LC-neg	Tryptophan	0.0899014	1.42802	0.0171165
Var_57	GC	Valine	0.0886037	1.48241	0.0171165
Var_31	GC	2-Propenoic acid	0.0868314	1.38172	0.0171165
Var_227	LC-neg	Tyrosine	0.0854558	1.3706	0.0171165
Var_74	GC	Isoleucine	0.0826587	1.36333	0.0171165
Var_212	GC	Pyroglutamate	0.0824667	1.41782	0.0171165
Var_146	GC	Octadecatrienoic acid, 9,12,15-(Z,Z,Z)-, n-	0.0793245	1.29504	0.0171165
Var_72	GC	Leucine	0.0781197	1.40062	0.0171165
Var_275	LC-neg	Coniferyl alcohol glucoside (coniferoside)	0.0778758	1.24568	0.0171165
Var_77	GC	Lumichrome	0.0744681	1.32209	0.0171165
Var_131	GC	Tyrosine	0.0730875	1.22059	0.0171165
Var_18	GC	Tetrasiloxane, decamethyl-	0.0721447	1.24259	0.0171165	*
Var_217	GC	Hexadecanoate	0.0718442	1.26762	0.0171165
Var_241	LC-neg	4-hydroxyphenylacetyl glucoside	0.0711489	1.14096	0.0292778
Var_87	GC	Piperidin-2-one, 3-amino-	0.0710319	1.13839	0.0171165
Var_219	GC	Tryptophan	0.068382	1.18164	0.0178767
Var_118	GC	Glutamine	0.0671629	1.10248	0.0191195
Var_23	GC	Tetrasiloxane, decamethyl-	0.0664192	1.1296	0.0174165
Var_213	GC	Glutamate	0.0664065	1.2362	0.0174165	*
Var_261	LC-neg	Caffeoylmalic acid	0.0659286	1.06723	0.0181066
Var_252	LC-neg	Isopropylmalic acid	0.0645205	1.14994	0.0389989
Var_84	GC	Alanine, beta-	0.0635549	1.06165	0.0228492
Var_86	GC	Homoserine	0.059906	1.02162	0.0276618
Var_79	GC	Fumaric acid	0.0513385	1.04956	0.049105
Var_92	GC	Erythritol	-0.0614312	1.19033	0.0198053
Var_268	LC-neg	Dicaffeoyltartaric acid	-0.0641535	1.04267	0.0209149
Var_126	GC	Quinic acid	-0.0641883	1.26585	0.01818
Var_112	GC	Suberic acid	-0.0676667	1.16107	0.0193038
Var_99	GC	Glutaric acid, 2-oxo-	-0.0682955	1.26471	0.0174165
Var_83	GC	Glutaric acid	-0.0706306	1.23203	0.0172388
Var_76	GC	Glyceric acid	-0.0719146	1.24181	0.0171165
Var_206	GC	Raffinose	-0.073612	1.34296	0.0171165
Var_279	LC-neg	15-deoxylactucin-8-sulfate	-0.0756262	1.22998	0.0171165
Var_132	GC	Inositol, myo-	-0.0772352	1.43	0.0171165
Var_121	GC	Shikimic acid	-0.0774062	1.3527	0.0171165
Var_258	LC-neg	p-coumaroylquinic acid	-0.0787532	1.27332	0.0171165
Var_203	GC	Stigmasterol	-0.078903	1.44547	0.0171165
Var_277	LC-neg	Caffeoyltartaric-p-coumaroyl acid	-0.0794349	1.2695	0.0171165
Var_108	GC	Arabinose	-0.0823316	1.46034	0.0171165
Var_207	GC	Sitosterol, beta-	-0.0834991	1.48135	0.0171165
Var_287	LC-neg	Lactucopicrin-15-oxalate	-0.0835751	1.3445	0.0171165
Var_133	GC	Galactonic acid	-0.089636	1.44469	0.0171165
Var_234	LC-neg	Hydroxybenzoic acid	-0.0919084	1.57705	0.0171165
Var_170	GC	1-Tetracosanol	-0.0946332	1.61904	0.0171165
Var_130	GC	Galacturonic acid	-0.0955586	1.54086	0.0171165
Var_150	GC	Cystine	-0.0958464	1.61781	0.0171165
Var_215	GC	Sucrose	-0.0985259	1.63084	0.0171165
Var_184	GC	1-Hexacosanol	-0.100772	1.67049	0.0171165
#The predictive component and VIP values were obtained from OPLS-DA.
§The FDR values were used to identify the metabolites.
*The metabolite was excluded from data analysis due to artifact derived from column bleeding.
