# Supplementary material for: Metabolomic Evaluation of the Quality of Leaf Lettuce Grown in Practical Plant Factory to Capture Metabolite Signature
Source: Front Plant Sci. 2018 Jun 27;9:665. doi: 10.3389/fpls.2018.00665 (PMC6030546; doi:10.3389/fpls.2018.00665)
Supplement: Supplementary file 3 [file Table_3.XLSX]

## Sheet: ST3
Supplementary Table 3. Specific metabolites in black rose (BR) lettuce leaves grown under hydroponic- and soil-cultivation.
No.	Analytical instrument	Metabolite	FDR	Log2FC	VIP	Excluded metabolite**
Var_261	LC-neg	Caffeoylmalic acid	0.0402783	4.31094	1.06723
Var_247	LC-neg	Tryptophan	0.0326749	3.38396	1.42802
Var_238	LC-neg	Phenylalanine	0.0287511	3.21477	1.55597
Var_227	LC-neg	Tyrosine	0.0323682	3.04819	1.3706
Var_106	GC	Phenylalanine	0.0287511	3.02396	1.54492	**
Var_219	GC	Tryptophan	0.0336029	2.84663	1.18164	**
Var_71	GC	Phosphoric acid	0.0340597	2.79762	1.53575
Var_131	GC	Tyrosine	0.0326749	2.41901	1.22059	**
Var_74	GC	Isoleucine	0.0287511	2.41377	1.36333
Var_77	GC	Lumichrome	0.0287511	1.973	1.32209
Var_275	LC-neg	Coniferyl alcohol glucoside (coniferoside)	0.0343291	1.96949	1.24568
Var_252	LC-neg	Isopropylmalic acid	0.0354717	1.96309	1.14994
Var_129	GC	Lysine	0.0287511	1.79515	1.6005
Var_57	GC	Valine	0.0287511	1.77238	1.48241
Var_79	GC	Fumaric acid	0.0380777	1.54581	1.04956
Var_146	GC	Octadecatrienoic acid, 9,12,15-(Z,Z,Z)-, n-	0.0287511	1.42257	1.29504
Var_72	GC	Leucine	0.0287511	1.17211	1.40062
Var_212	GC	Pyroglutamate	0.0380777	1.01797	1.41782
Var_170	GC	1-Tetracosanol	0.0287511	-1.17945	1.61904
Var_83	GC	Glutaric acid	0.0323682	-1.41976	1.23203
Var_234	LC-neg	Hydroxybenzoic acid	0.0287511	-1.43606	1.57705
Var_108	GC	Arabinose	0.0375929	-1.49871	1.46034
Var_99	GC	Glutaric acid, 2-oxo-	0.0336029	-1.73197	1.26471
Var_184	GC	1-Hexacosanol	0.0287511	-2.29277	1.67049
Var_92	GC	Erythritol	0.0287511	-2.32995	1.19033
Var_121	GC	Shikimic acid	0.0366213	-2.57568	1.3527
Var_207	GC	Sitosterol, beta-	0.0290566	-2.70962	1.48135
Var_150	GC	Cystine	0.0287511	-2.95421	1.61781
Var_132	GC	Inositol, myo-	0.0299632	-2.96201	1.43
Var_215	GC	Sucrose	0.0287511	-3.3036	1.63084
Var_133	GC	Galactonic acid	0.0287511	-4.15667	1.44469
Var_287	LC-neg	Lactucopicrin-15-oxalate	0.0287511	-4.40624	1.3445
Var_279	LC-neg	15-deoxylactucin-8-sulfate	0.0287511	-4.73677	1.22998
Var_130	GC	Galacturonic acid	0.0287511	-5.36115	1.54086
Var_206	GC	Raffinose	0.0424366	-12.4358	1.34296
**Excluded metabolites due to simultaneously detected by GC- and LC-MS analyses.
